# Supplementary material for: Hypothesis on monochromatic vision in scorpionflies questioned by new transcriptomic data
Source: Sci Rep. 2018 Jun 29;8:9872. doi: 10.1038/s41598-018-28098-2 (PMC6026179; doi:10.1038/s41598-018-28098-2)
Supplement: Supplementary file 2 — Dataset 1 [file 41598_2018_28098_MOESM2_ESM.csv]

Species	Taxonomy	Sequence name used	NCBI accession number / Library ID 1kite	Source	Collectors	Collection date	Collection location
Apteropanorpa evansi	Hexapoda:Mecoptera:Apteropanorpidae	transcriptome data; for sequence headers see table S2	WHANIkauTJAARAAPEI-43	provided by 1kite	David K. Yeates, Peter McQuillan	21-May-2014	Australia: Tasmania, Barren Tier, Highland Lakes Road
Apteropanorpa tasmanica	Hexapoda:Mecoptera:Apteropanorpidae	transcriptome data; for sequence headers see table S2	WHINSrowEBACRAAPEI-202	provided by 1kite	Simon J. Grove	25-May-2014	Australia: Tasmania, Hobart, Mount Wellington
Bittacus pilicornis	Hexapoda:Mecoptera:Bittacidae	transcriptome data; for sequence headers see table S2	PRJNA219530	Misof et L. 2014, current assembly version
Harpobittacus australis	Hexapoda:Mecoptera:Bittacidae	transcriptome data; for sequence headers see table S2	INSerlTCIRAAPEI-34	provided by 1kite	David K. Yeates	Jan-2013	Australia: New South Wales, Palerang, Nerriga
Boreus hyemalis	Hexapoda:Mecoptera:Boreidae	transcriptome data; for sequence headers see table S2	PRJNA219533	Misof et L. 2014, current assembly version
Caurinus dectes	Hexapoda:Mecoptera:Boreidae	transcriptome data; for sequence headers see table S2	INSntgTADRAAPEI-219	provided by 1kite	Loren K. Russell	May-2012	USA: Oregon, Benton County, Marys Peak
Caurinus tlagu	Hexapoda:Mecoptera:Boreidae	transcriptome data; for sequence headers see table S2	INSfkjTBKRAAPEI-204	provided by 1kite	Derek S. Sikes, Loren K. Russell	16-May-2013	USA: Alaska, Prince of Wales Island, Tongass National Forest, Stanley Creek
Chorista australis	Hexapoda:Mecoptera:Choristidae	transcriptome data; for sequence headers see table S2	RINSinlTBPRAAPEI-26	provided by 1kite	David J. Ferguson	25-Apr-2013	Australia: New South Wales
Nannochorista dipteroides	Hexapoda:Mecoptera:Nannochoristidae	transcriptome data; for sequence headers see table S2	WHANIsrmTMDARAAPEI-90	provided by 1kite	Phil Suter	16-Oct-2013	Australia: Victoria, Bogong High Plains
Nannochorista philpotti	Hexapoda:Mecoptera:Nannochoristidae	transcriptome data; for sequence headers see table S2	PRJNA181029	Peters et al. 2014
Panorpa communis	Hexapoda:Mecoptera:Panorpidae	transcriptome data; for sequence headers see table S2	PRJNA348317	this study	Alexander Böhm	08-Jun-2016	Austria: Vienna
Panorpa pryeri	Hexapoda:Mecoptera:Panorpidae	transcriptome data; for sequence headers see table S2	WHINSrowEBAFRAAPEI-206	provided by 1kite	Alexander Blanke	07-Jul-2014	Japan: Nagano, Ueda
Panorpa trizonata	Hexapoda:Mecoptera:Panorpidae	transcriptome data; for sequence headers see table S2	WHANIkauTJAGRAAPEI-56	provided by 1kite	Karen Meusemann	06-Jul-2014	Japan: Nagano, Ueda
Panorpa vulgaris	Hexapoda:Mecoptera:Panorpidae	transcriptome data; for sequence headers see table S2	PRJNA219588	Misof et L. 2014, current assembly version
Panorpodes paradoxus	Hexapoda:Mecoptera:Panorpodidae	transcriptome data; for sequence headers see table S2	INSeqtTCKRAAPEI-21	provided by 1kite	Yuta Mashimo	11-Jun-2012	Japan: Nagano, Ueda, Sugadaira Kogen, Sugadaira Montane Research Center
Ceratophyllus gallinae	Hexapoda:Siphonaptera:Ceratophyllidae	transcriptome data; for sequence headers see table S2	PRJNA219536	Misof et L. 2014, current assembly version
Ctenocephalides felis	Hexapoda:Siphonaptera:Pulicidae	transcriptome data; for sequence headers see table S2	PRJNA219547	Misof et L. 2014, current assembly version
Xenopsylla cheopis	Hexapoda:Siphonaptera:Pulicidae	transcriptome data; for sequence headers see table S2	PRJNA294233
Tunga penetrans	Hexapoda:Siphonaptera:Hectopsyllidae	transcriptome data; for sequence headers see table S2	INSqiqTBPRAAPEI-94	provided by 1kite	Ralph Peters, Julia Schwarzer	Sep-2013	Gabon: Libreville Beach, Hotel Tropicana
Hasarius adansoni	Chelicerata:Arachnida:Araneae	Hasarius_adansoni_Rh1_AB251846	AB251846
Hasarius adansoni	Chelicerata:Arachnida:Araneae	Hasarius_adansoni_Rh2_AB251847	AB251847
Hasarius adansoni	Chelicerata:Arachnida:Araneae	Hasarius_adansoni_Rh3_AB251848	AB251848
Limulus polyphemus	Chelicerata:Merostomata:Xiphosura	Limulus_polyphemus_Opsin5_FJ91252	FJ91252
Limulus polyphemus	Chelicerata:Merostomata:Xiphosura	Limulus_polyphemus_Opsin1_L03781	L03781
Limulus polyphemus	Chelicerata:Merostomata:Xiphosura	Limulus_polyphemus_Opsin2_L03782	L03782
Danio rerio	Chordata:Actinopterygii	Danio_rerio_NM_001024436	NM_001024436
Danio rerio	Chordata:Actinopterygii	Danio_rerio_Melanopsin_NM_001128761	NM_001128761
Danio rerio	Chordata:Actinopterygii	Danio_rerio_NP_571394.1	NP_571394.1
Xenopus tropicalis	Chordata:Anura	Xenopus_tropicalis_XM_002934242.4	XM_002934242.4
Homo sapiens	Chordata:Mammalia	Homo_sapiens_NM_001012720	NM_001012720
Homo sapiens	Chordata:Mammalia	Homo_sapiens_NM_006583	NM_006583
Homo sapiens	Chordata:Mammalia	Homo_sapiens_NP_001699	NP_001699
Triops granarius	Crustacea:Branchiopoda	Triops_granarius_RhA_AB293428	AB293428
Triops granarius	Crustacea:Branchiopoda	Triops_granarius_RhB_AB293429	AB293429
Triops granarius	Crustacea:Branchiopoda	Triops_granarius_RhC_AB293430	AB293430
Triops granarius	Crustacea:Branchiopoda	Triops_granarius_RhD_AB293431	AB293431
Triops granarius	Crustacea:Branchiopoda	Triops_granarius_RhE_AB293432	AB293432
Tribolium castaneum	Hexapoda:Coleoptera	Tribolium_castaneum_Green_NM_001162519	NM_001162519
Tribolium castaneum	Hexapoda:Coleoptera	Tribolium_castaneum_UV_XM_965251	XM_965251
Anopheles gambiae	Hexapoda:Diptera	Anopheles_gambiae_AGAP001161	AGAP001161
Anopheles gambiae	Hexapoda:Diptera	Anopheles_gambiae_AGAP001162	AGAP001162
Anopheles gambiae	Hexapoda:Diptera	Anopheles_gambiae_AGAP002443	AGAP002443
Anopheles gambiae	Hexapoda:Diptera	Anopheles_gambiae_AGAP002444	AGAP002444
Anopheles gambiae	Hexapoda:Diptera	Anopheles_gambiae_AGAP002462	AGAP002462
Anopheles gambiae	Hexapoda:Diptera	Anopheles_gambiae_AGAP006126	AGAP006126
Anopheles gambiae	Hexapoda:Diptera	Anopheles_gambiae_AGAP007548	AGAP007548
Anopheles gambiae	Hexapoda:Diptera	Anopheles_gambiae_AGAP010089	AGAP010089
Anopheles gambiae	Hexapoda:Diptera	Anopheles_gambiae_AGAP012985	AGAP012985
Drosophila melanogaster	Hexapoda:Diptera	Drosophila_melanogaster_Rh1_K02315	K02315
Drosophila melanogaster	Hexapoda:Diptera	Drosophila_melanogaster_Rh2_M12896	M12896
Drosophila melanogaster	Hexapoda:Diptera	Drosophila_melanogaster_Rh3_M17718	M17718
Drosophila melanogaster	Hexapoda:Diptera	Drosophila_melanogaster_Rh4_M17730	M17730
Drosophila melanogaster	Hexapoda:Diptera	Drosophila_melanogaster_Rh7_NM_079311	NM_079311
Drosophila melanogaster	Hexapoda:Diptera	Drosophila_melanogaster_Rh5_U67905	U67905
Drosophila melanogaster	Hexapoda:Diptera	Drosophila_melanogaster_Rh6_Z86118	Z86118
Acyrthosiphon pisum	Hexapoda:Hemiptera	Acyrthosiphon_pisum_Rh7_XM_001944891.4	XM_001944891.4
Acyrthosiphon pisum	Hexapoda:Hemiptera	Acyrthosiphon_pisum_UV_XM_001951553.4	XM_001951553.4
Acyrthosiphon pisum	Hexapoda:Hemiptera	Acyrthosiphon_pisum_Lw_XM_016806354.1	XM_016806354.1
Apis mellifera	Hexapoda:Hymenoptera	Apis_mellifera_Blue_AF004168	AF004168
Apis mellifera	Hexapoda:Hymenoptera	Apis_mellifera_UV_AF004169	AF004169
Apis mellifera	Hexapoda:Hymenoptera	Apis_mellifera_Pteropsin_BK005510	BK005510
Apis mellifera	Hexapoda:Hymenoptera	Apis_mellifera_Lw2_BK005515	BK005515
Apis mellifera	Hexapoda:Hymenoptera	Apis_mellifera_Lw_U26026	U26026
Vanessa cardui	Hexapoda:Lepidoptera	Vanessa_cardui_UV_AF414074	AF414074
Vanessa cardui	Hexapoda:Lepidoptera	Vanessa_cardui_Lw_AY613986	AY613986
Vanessa cardui	Hexapoda:Lepidoptera	Vanessa_cardui_Blue_AY613987	AY613987
Sphodromantis sp.	Hexapoda:Mantodea	Sphodromantis_sp_X71665	X71665
Boreus coloradensis	Hexapoda:Mecoptera:Boreidae	Boreus_coloradensis_AY722614	AY722614
Nannochorista philpotti	Hexapoda:Mecoptera:Nannochoristidae	Nannochorista_philpotti_GADB01000862	GADB01000862
Nannochorista philpotti	Hexapoda:Mecoptera:Nannochoristidae	Nannochorista_philpotti_GADB01001896	GADB01001896
Nannochorista philpotti	Hexapoda:Mecoptera:Nannochoristidae	Nannochorista_philpotti_GADB01024620	GADB01024620
Panorpa arakavae	Hexapoda:Mecoptera:Panorpidae	Panorpa_arakavae_AY722618	AY722618
Panorpa gracilis	Hexapoda:Mecoptera:Panorpidae	Panorpa_gracilis_AY722615	AY722615
Panorpa japonica	Hexapoda:Mecoptera:Panorpidae	Panorpa_japonica_AY722619	AY722619
Panorpa lewisi	Hexapoda:Mecoptera:Panorpidae	Panorpa_lewisi_AY722620	AY722620
Dianemobius nigrofasciatus	Hexapoda:Orthoptera	Dianemobius_nigrofasciatus_Blue_AB291232	AB291232
Dianemobius nigrofasciatus	Hexapoda:Orthoptera	Dianemobius_nigrofasciatus_UV_AB458852	AB458852
Dianemobius nigrofasciatus	Hexapoda:Orthoptera	Dianemobius_nigrofasciatus_Lw_FJ232921	FJ232921
Gryllus bimaculatus	Hexapoda:Orthoptera	Gryllus_bimaculatus_GreenA_HM363620	HM363620
Gryllus bimaculatus	Hexapoda:Orthoptera	Gryllus_bimaculatus_GreenB_HM363621	HM363621
Gryllus bimaculatus	Hexapoda:Orthoptera	Gryllus_bimaculatus_Blue_HM363622	HM363622
Gryllus bimaculatus	Hexapoda:Orthoptera	Gryllus_bimaculatus_UV_HM363623	HM363623
Schistocerca gregaria	Hexapoda:Orthoptera	Schistocerca_gregaria_Lw1_X80071	X80071
Schistocerca gregaria	Hexapoda:Orthoptera	Schistocerca_gregaria_Lw2_X80072	X80072
Jellisonia sp.	Hexapoda:Siphonaptera:Ceratophyllidae	Jellisonia_sp_AY722623	AY722623
Oropsylla silantiewi	Hexapoda:Siphonaptera:Ceratophyllidae	Oropsylla_silantiewi_GAWY01002314	GAWY01002314
Oropsylla silantiewi	Hexapoda:Siphonaptera:Ceratophyllidae	Oropsylla_silantiewi_GAWY01023024	GAWY01023024
Archaeopsylla erinacei	Hexapoda:Siphonaptera:Pulicidae	Archaeopsylla_erinacei_GABB01000536.1	GABB01000536.1
Archaeopsylla erinacei	Hexapoda:Siphonaptera:Pulicidae	Archaeopsylla_erinacei_GABB01017766.1	GABB01017766.1
Ctenophthalmus agyrtes	Hexapoda:Siphonaptera:Pulicidae	Ctenophthalmus_agyrtes_AY722624	AY722624
Pulex irritans	Hexapoda:Siphonaptera:Pulicidae	Pulex_irritans_AY722621	AY722621
Uropsylla tasmanica	Hexapoda:Siphonaptera:Pygiopsyllidae	Uropsylla_tasmanica_AY722622	AY722622
