# Supplementary material for: Hypothesis on monochromatic vision in scorpionflies questioned by new transcriptomic data
Source: Sci Rep. 2018 Jun 29;8:9872. doi: 10.1038/s41598-018-28098-2 (PMC6026179; doi:10.1038/s41598-018-28098-2)
Supplement: Supplementary file 3 — Dataset 2 [file 41598_2018_28098_MOESM3_ESM.csv]

Species	Sequence header	Length (DNA)	Excluded from tree?	Notes
Apteropanorpa evansi	Apteropanorp_eva_C56268_a_7_0_l_430__UV5_anoGam	430	TRUE	very similar to Apteropanorp_tas_s4080
Apteropanorpa evansi	Apteropanorp_eva_s3898_L_20858_0_a_63_2_l_1611__LMS_schGre	1611	TRUE	almost identical to Apteropanorp_tas_C82xxx
Apteropanorpa tasmanica	Apteropanorp_tas_C82272_a_55_0_l_1627__LMS_schGre	1627	TRUE	almost identical to 82489
Apteropanorpa tasmanica	Apteropanorp_tas_C82489_a_60_0_l_1623__LMS_schGre	1623	FALSE
Apteropanorpa tasmanica	Apteropanorp_tas_C83916_a_6_0_l_1837__UV5_anoGam	1837	TRUE	almost identical to 4080
Apteropanorpa tasmanica	Apteropanorp_tas_s354_L_764_0_a_3_6_l_313__LMS_schGre	313	FALSE
Apteropanorpa tasmanica	Apteropanorp_tas_s4080_L_20676_0_a_8_8_l_2201__UV5_anoGam	2201	TRUE	frameshifted, isoform of s4080
Apteropanorpa tasmanica	Apteropanorp_tas_s4080_L_20676_0_a_8_8_l_2201__UV5_triCas	2201	FALSE	framshift correction: AC inserted after base 381
Archaeopsylla erinacei	Archaeopsylla_erinacei_GABB01000536.1	1815	FALSE
Archaeopsylla erinacei	Archaeopsylla_erinacei_GABB01017766.1	531	FALSE
Bittacus pilicornis	Bittacus_pil_C18019_a_5_0_l_248__LMSa_attCep	248	FALSE
Boreus hyemalis	Boreus_hye_C177846_a_85_0_l_1336__LMS_schGre	1336	FALSE
Boreus hyemalis	Boreus_hye_C179726_a_58_0_l_1509__UVB_bomMor	1509	FALSE
Boreus hyemalis	Boreus_hye_s11633_L_26973_0_a_10_6_l_1609__LMS_triCas	1609	FALSE
Boreus hyemalis	Boreus_hye_s3694_L_3777_0_a_55_0_l_2104__UV5_anoGam	2104	FALSE
Caurinus tlagu	Caurinus_tla_C76851_a_48_0_l_1437__UV5_anoGam	1437	FALSE
Caurinus tlagu	Caurinus_tla_C77029_a_64_0_l_1461__UVB_bomMor	1461	FALSE
Caurinus tlagu	Caurinus_tla_s3195_L_15063_0_a_65_5_l_2111__LMS_schGre	2111	FALSE
Chorista australis	Chorista_aus_C137380_a_61_0_l_1845__LMS_bomMor	1845	FALSE
Chorista australis	Chorista_aus_C139150_a_45_0_l_2140__LMS_triCas	2140	FALSE
Chorista australis	Chorista_aus_C93663_a_3_0_l_395__PER_hasAda	395	FALSE	e-value above default threshold
Chorista australis	Chorista_aus_s6001_L_12778_0_a_71_5_l_1564__UVB_bomMor	1564	FALSE
Chorista australis	Chorista_aus_s9206_L_37046_0_a_63_4_l_2315__UV5_anoGam	2315	FALSE
Ctenocephalides felis	Ctenocephali_fel_C96322_a_6_0_l_1315__UV7b_acyPis	1315	FALSE
Harpobittacus australis	Harpobittacu_aus_C125631_a_64_0_l_1514__UV5_anoGam	1514	FALSE
Harpobittacus australis	Harpobittacu_aus_C128023_a_61_0_l_2053__UVB_bomMor	2053	FALSE
Harpobittacus australis	Harpobittacu_aus_s1065_L_1371_0_a_73_4_l_1782__LMS_schGre	1782	FALSE
Harpobittacus australis	Harpobittacu_aus_s6703_L_31159_0_a_8_3_l_2437__LMS_triCas	2437	FALSE
Nannochorista dipteroides	Nannochorist_dip_C143921_a_63_0_l_1706__LMS_bomMor	1706	FALSE
Nannochorista dipteroides	Nannochorist_dip_s1018_L_1039_0_a_9_2_l_1201__UV5_anoGam	1201	FALSE
Nannochorista dipteroides	Nannochorista_dip_C89168_a_3_0_l_255__UV7b_acyPis	255	FALSE	e-value above default threshold
Nannochorista philpotti	Nannochorista_philpotti_GADB01000862.1_LMS_bomMor	1896	FALSE
Nannochorista philpotti	Nannochorista_philpotti_GADB01001896.1_UV5_anoGam	1534	FALSE
Nannochorista philpotti	Nannochorista_philpotti_GADB01024620.1_UVB_diaNig	439	FALSE
Oropsylla silantiewi	Oropsylla_silantiewi_GAWY01002314.1_LMS_bomMor	915	FALSE
Oropsylla silantiewi	Oropsylla_silantiewi_GAWY01023024.1_LMSb_attCep	584	FALSE
Panorpa communis	Panorpa_communis_16502 _19767	905	FALSE	manual combination of 16502 and 19767; 115 bp identical overlap
Panorpa communis	Panorpa_communis_transcript-60_16502__PER1_xenTro	560	TRUE	from assembly of non-trimmed raw data (same as for Panorpacom_tri)
Panorpa communis	Panorpacom_tri_transcript-60_19767__PER_hasAda	460	TRUE	e-value above default threshold
Panorpa communis	Panorpacom_tri_transcript-60_2273__UV5_anoGam	2383	FALSE	Panorpa communis; tri refers to quality trimming before assembly
Panorpa communis	Panorpacom_tri_transcript-60_4988__LMS_triCas	1532	FALSE
Panorpa communis	Panorpacom_tri_transcript-60_7527__LMS_papXut	1352	FALSE
Panorpa communis	Panorpacom_tri_transcript-60_7528__LMS_papXut	1352	TRUE	protein identical to 7527
Panorpa communis	Panorpacom_tri_transcript-60_7529__LMS_papXut	1352	TRUE	protein identical to 7527
Panorpa communis	Panorpacom_tri_transcript-60_8317__UVB_bomMor	1092	TRUE	isoform
Panorpa communis	Panorpacom_tri_transcript-60_8318__UVB_bomMor	1761	TRUE	isoform
Panorpa communis	Panorpacom_tri_transcript-60_8319__UVB_apiMel	807	TRUE	isoform
Panorpa communis	Panorpacom_tri_transcript-60_8320__UVB_anoGam	1376	TRUE	frameshifted, isoform
Panorpa communis	Panorpacom_tri_transcript-60_8321__UVB_bomMor	1912	TRUE	isoform
Panorpa communis	Panorpacom_tri_transcript-60_8322__UVB_bomMor	958	TRUE	isoform
Panorpa communis	Panorpacom_tri_transcript-60_8323__UVB_anoGam	1527	TRUE	frameshifted, isoform
Panorpa communis	Panorpacom_tri_transcript-60_8324__UVB_bomMor	1966	FALSE
Panorpa communis	Panorpacom_tri_transcript-60_8325__UVB_bomMor	1012	TRUE	isoform
Panorpa communis	Panorpacom_tri_transcript-60_8326__UVB_anoGam	1581	TRUE	frameshifted, isoform
Panorpa pryeri	Panorpa_pry_C105408_a_12_0_l_1495__LMS_triCas	1495	TRUE	almost identical to 118757
Panorpa pryeri	Panorpa_pry_C111283_a_30_0_l_3057__LMS_papXut	3057	TRUE	almost identical to 125485
Panorpa pryeri	Panorpa_pry_C118757_a_18_0_l_1494__LMS_triCas	1494	FALSE
Panorpa pryeri	Panorpa_pry_C125485_a_25_0_l_3012__LMS_papXut	3012	FALSE
Panorpa pryeri	Panorpa_pry_C62911_a_4_0_l_254__LMS_schGre	254	FALSE
Panorpa pryeri	Panorpa_pry_C73061_a_6_0_l_336__LMSb_attCep	336	FALSE
Panorpa pryeri	Panorpa_pry_s3494_L_10381_0_a_19_6_l_1448__UV5_anoGam	1448	TRUE	almost identical to 4026 / 4027
Panorpa pryeri	Panorpa_pry_s3495_L_10381_1_a_19_2_l_1485__UV5_anoGam	1485	TRUE	almost identical to 4026 / 4027
Panorpa pryeri	Panorpa_pry_s4026_L_13940_0_a_31_1_l_1447__UV5_anoGam	1447	FALSE
Panorpa pryeri	Panorpa_pry_s4027_L_13940_1_a_28_6_l_1553__UV5_anoGam	1553	TRUE	identical to s3495
Panorpa pryeri	Panorpa_pry_s5699_L_22620_0_a_65_9_l_1499__UVB_bomMor	1499	TRUE	almost identical to s6547
Panorpa pryeri	Panorpa_pry_s6547_L_26666_0_a_66_9_l_1508__UVB_bomMor	1508	FALSE
Panorpa trizonata	Panorpa_tri_C110126_a_9_0_l_595__LMS_bomMor	595	FALSE
Panorpa trizonata	Panorpa_tri_C131519_a_15_0_l_1887__LMS_triCas	1887	FALSE
Panorpa trizonata	Panorpa_tri_C131861_a_46_0_l_1963__LMS_papXut	1963	FALSE
Panorpa trizonata	Panorpa_tri_C97452_a_14_0_l_411__LMS_rhoPro	411	FALSE
Panorpa trizonata	Panorpa_tri_s1806_L_1944_0_a_41_0_l_1950__UV5_anoGam	1950	FALSE
Panorpa trizonata	Panorpa_tri_s1807_L_1944_1_a_47_6_l_1391__UV5_anoGam	1391	TRUE	identical to 1806
Panorpa trizonata	Panorpa_tri_s4565_L_6533_0_a_71_0_l_1512__UVB_anoGam	1512	TRUE	isoform of 4565
Panorpa trizonata	Panorpa_tri_s4565_L_6533_0_a_71_0_l_1512__UVB_anoGam	1512	FALSE	frameshift correction: A inserted after base 736
Panorpa trizonata	Panorpa_tri_s4566_L_6533_1_a_71_0_l_1512__UVB_anoGam	1512	TRUE	frameshifted isoform, protein identical to 4565
Panorpa trizonata	Panorpa_tri_s4566_L_6533_1_a_71_0_l_1512__UVB_bomMor	1512	TRUE	frameshifted isoform
Panorpa vulgaris	Panorpa_vul_C75458_a_5_0_l_520__LMS_ixoSca	520	FALSE
Panorpa vulgaris	Panorpa_vul_C93408_a_50_0_l_1392__LMS_papXut	1392	FALSE
Panorpa vulgaris	Panorpa_vul_C93604_a_46_0_l_1409__UV5_anoGam	1409	FALSE
Panorpa vulgaris	Panorpa_vul_C93846_a_8_0_l_1434__LMS_triCas	1434	FALSE
Panorpa vulgaris	Panorpa_vul_s4047_L_7101_0_a_88_0_l_1526__UVB_bomMor	1526	FALSE
Panorpodes paradoxus	Panorpodes_par_C134710_a_49_0_l_1491__LMS_triCas	1491	FALSE
Panorpodes paradoxus	Panorpodes_par_C136110_a_81_0_l_1640__UVB_bomMor	1640	FALSE
Panorpodes paradoxus	Panorpodes_par_C89316_a_4_0_l_316__LMSb_attCep	316	FALSE
Panorpodes paradoxus	Panorpodes_par_s6502_L_9658_0_a_43_1_l_1512__UV5_anoGam	1512	FALSE
Panorpodes paradoxus	Panorpodes_par_s9770_L_29603_0_a_76_9_l_1565__LMS_papXut	1565	FALSE
Xenopsylla cheopis	Xenopsylla_cheopis_transcript-115_11602__LMS_rhoPro	1775	FALSE
Xenopsylla cheopis	Xenopsylla_cheopis_transcript-115_25972__UV7_bmMor	1539	FALSE
Xenopsylla cheopis	Xenopsylla_cheopis_transcript-115_25973__UV7_bomMor	1554	TRUE	isoform of 25972
Xenopsylla cheopis	Xenopsylla_cheopis_transcript-115_25974__UV7_culQui	599	TRUE	isoform of 25972
Xenopsylla cheopis	Xenopsylla_cheopis_transcript-115_25975__UV7_bomMor	748	TRUE	isoform of 25972
Xenopsylla cheopis	Xenopsylla_cheopis_transcript-115_25976__UV7_bomMor	763	TRUE	isoform of 25972
Xenopsylla cheopis	Xenopsylla_cheopis_transcript-115_26419__TMT_aedAeg	1029	FALSE
