# Supplementary material for: Hypothesis on monochromatic vision in scorpionflies questioned by new transcriptomic data
Source: Sci Rep. 2018 Jun 29;8:9872. doi: 10.1038/s41598-018-28098-2 (PMC6026179; doi:10.1038/s41598-018-28098-2)
Supplement: Supplementary file 4 — Datasets 3 to 5 [file 41598_2018_28098_MOESM4_ESM.zip]

Archive with 3 entries (3 files):
- S3-dna.fa
- S4-prot.fa
- S5-alignment.fa
