# Supplementary material for: Hypothesis on monochromatic vision in scorpionflies questioned by new transcriptomic data
Source: Sci Rep. 2018 Jun 29;8:9872. doi: 10.1038/s41598-018-28098-2 (PMC6026179; doi:10.1038/s41598-018-28098-2)
Supplement: Supplementary file 4 — Datasets 3 to 5 [file 41598_2018_28098_MOESM4_ESM.zip › S3-dna.fa]

>Apteropanorp_eva_C56268_a_7_0_l_430__UV5_anoGam
TCACCATGATCCCAGCATGCACCTGCAAGTTTGTGGCCTGCATCGACCCCTACGTGTACGCCATCAGCCACCCGAGATACAGAGTGGAGCTGCAGAAACGCCTTCCTTGGTTGGCGATCAAAGAGAAGGAGGTCAGCGACACGGCGTCCACCGCCACGGACAACACGCAGATGGCGGCAGTGTCGAGTTAATCCGAACACCGCCGAATGACGACATACAACGCGACCTCCATGTTTAGCCAATGAATTAAGATGAACTAAGATTACACAGGCCAAGTCGATTTTTTTCTACTTGACTTCAGCTTCAGACAGAACCCACACATTATTGCGCCATTTTATCAGCAACAATTCATTTAGTTTTAGTGTTCTATCTGTACAATCCTTAAGCCATAACCAACATTTTTCTATGCAATTCAACTTTTCCATGCCGC
>Apteropanorp_eva_s3898_L_20858_0_a_63_2_l_1611__LMS_schGre
GCCTCGTACGGTTCCTTGACAGAGTCTGGCGGCTTAATTTACAAAACTGGAGTAGTTCGTCAAATCGATTTTCTTCAGACTTTTAGAAGTACTTTTGTTTATTATTTTAAAAAATTTAAAACAACCACCAAAATTCACCATGTCCATAATGTCCGAACCTAGCTTTAGTGCCCTCACATGGGGAGGGCACACAAGTGGAGGTTTTGGGAATTTGACAGTAGTGGACAAAGTGCCGCCAGAGATGCTTCACATGATCGACGCCCATTGGTATCAGTATCCTCCCATGAATCCTCTATGGCACGGTCTTCTTGGCTTTGTGATTGGAGTATTGGGCGTCATCTCAGTCACGGGTAACGCTATGGTAGTATACATTTTTACGTCGACAAAACCTCTACGTACTCCGTCCAATTTACTGGTAGTCAATCTGGCCTTCTCCGACTTCCTCATGATGTTCACCATGTCACCACCTATGGTTATAAATTGCTATTTCGAAACCTGGGTCTTTGGACCATTCATGTGCGAGGTTTACGCCATGTTGGGGTCCCTCTTTGGATGCACGTCCATCTGGACAATGACGATTATTGCCTTTGATCGTTACAATGTTATTGTGAAGGGTCTTGCTGCTAAGCCAATGACCAGCAATGGAGCCCTACTTCGCATTTTGGCAGTCTGGCTATTTGCTCTTCTGTGGACGCTATTCCCCATGTTTGGCTGGAACAGATATGTACCTGAAGGCAACATGACAGCTTGCGGAACTGACTACATGACCCAAGAATGGTTTAGCAAGTCATACATCTTGGTATATTCCTTCTGGGTGTACTACCTGCCTCTGTTCATGATCATCTACTCTTATTATTTCATTATTGAGGCCGTTTCTGCTCATGAAAAATCAATGAGAGAACAAGCCAAGAAGATGAATGTAGCTTCGCTACGTTCCTCTGAAGCAGCAAACACAAGCGCGGAATGCAAGTTGGCCAAAGTTGCTCTGATGACGATTTCTCTATGGTTCTTCGCTTGGACTCCATATCTAGTGATCAACTACGCGGGAATCTTCCAATCTATCTCCATCAGCCCGCTGGCTACCATTTGGGGTTCCGTATTTGCCAAAGCCAACGCCGTGTACAACCCCATTGTATATGGTATTAGCCATCCGAGATATCGTGCCGCTCTGTACAAGCGATTCCCAGCGCTGTCATGTGCTCCATCTGCTGACTTAGATTCTGCATCTGTGGCTTCCGGTGTTACCAATATTTCAGATGAAAAGGTTCCTTCCGTGTAAGAAACAATTCAAAATTCTTGACAAATTAATGATGACGAATAATAATTCACATTAATTTACTAAACTTCAAGAGAACCAGCGCCAAAATGTCGCCAAAGTAGTGAAAAGATTTGAGTTGATATTAAACCATTAAAAAAATCAATTTTGAGGTTATAGAAAATTGTGTGAATTATTTAGATATTTATGCTCGTGTTTTATGTACAAGCTGCCATTGTACGTAAATTTACGGGTCAAAGGACTAAGATAAGATGGTTAACGTGTATATAACATATTAAAAGAACTCATATTTTATATAAATAAAATACCTAATATAAATACCAATAAACCCAGCG
>Apteropanorp_tas_C82272_a_55_0_l_1627__LMS_schGre
GTACGGTTCCTTGACAGAGTCTGGCGGCTTAATTTACAAAACTGGAGTAGTTCGTCAAATCGATTTTCTTCAGACTTTTAGAAGTACTTTTGTTTATTATTTTAAAAAATTTAAAACAACCACCAAAATTCACCATGTCCATAATGTCCGAACCTAGCTTTAGTGCCCTCACATGGGGAGGGCACACAAGTGGAGGTTTTGGGAATTTGACAGTAGTGGACAAAGTGCCGCCAGAGATGCTTCACATGATCGACGCCCATTGGTATCAGTATCCTCCCATGAATCCTCTATGGCACGGTCTTCTTGGCTTTGTGATTGGAGTATTGGGCGTCATCTCAGTCACGGGTAACGCTATGGTAGTATACATTTTTACGTCAACAAAACCTCTACGTACTCCGTCCAATTTACTGGTAGTCAATCTGGCCTTCTCCGACTTCCTCATGATGTTCACCATGTCACCACCTATGGTTATAAATTGCTATTTCGAAACCTGGGTCTTTGGACCATTCATGTGCGAGGTTTACGCCATGTTGGGGTCACTTTTTGGATGCACGTCCATCTGGACAATGACGATTATTGCCTTTGATCGTTACAATGTTATTGTGAAGGGTCTTGCCGCTAAACCAATGACCAGCAATGGAGCCCTACTTCGCATTTTGGCAGTCTGGCTATTTGCTCTTCTGTGGACGCTATTCCCCATGTTTGGCTGGAACAGATATGTACCTGAAGGCAACATGACAGCTTGCGGAACTGACTACATGACCCAAGAATGGTTCAGCAAGTCATACATCTTGGTATATTCCTTCTGGGTGTACTACCTGCCTCTGTTCATGATCATCTACTCTTATTATTTCATTATTGAGGCCGTTTCTGCTCATGAAAAATCAATGAGAGAACAAGCCAAGAAGATGAATGTAGCTTCGCTACGTTCCTCTGAAGCAGCAAACACAAGCGCGGAATGCAAGTTGGCCAAAGTTGCTCTGATGACGATTTCTCTATGGTTCTTCGCTTGGACTCCATATCTAGTGATCAACTACGCGGGAATCTTCCAGTCTATCTCCATCAGCCCGCTGGCTACCATTTGGGGTTCCGTATTTGCCAAAGCCAACGCCGTGTACAACCCCATTGTATATGGTATTAGCCATCCGAGATATCGTGCCGCTCTGTACAAGCGATTCCCAGCGCTGTCATGTGCTCCATCTGCTGACTTAGATTCTGCATCTGTGGCTTCCGGTGTTACCAATATTTCAGATGAAAAGGTTCCTTCCGTGTAAGAACCAATTCAAAAATCTTGACAAATTAATGATGACGAATAATAATTCACATTAATTTACTAAACTTCAAGAGAACCAGCGCCAAAATGTCGCCAAAGTAGTGAAAAGATTTGAGTTGATATTAAACAATTAAAAAAACCAATTTTGAGGTTATAGAAAATTGTGTGAATTATTTAGATATTTATGCTCGTGTTTTATGTACAAGCTGCCATTGTACGTAAATTTACGGGTCAAAGGACTAAGATAAGATGGTTAACGTGTATATAACATATTAAAAGAACTCATATTTTATATAAATAAAATACCTAATATAAATACCAATAAACCCAGCATACAGAAAATCAAAAAAAAAA
>Apteropanorp_tas_C82489_a_60_0_l_1623__LMS_schGre
CTCGTACGGTTCCTTGACAGAGTCTGGCGGCTTAATTTACAAAACTGGAGTAGTTCGTCAAATCGATTTTCTTCAGACTTTTAGAAGTACTTTTGTTTATTATTTTAAAAAATTTAAAACAACCACCAAAATTCACCATGTCCATAATGTCCGAACCTAGCTTTAGTGCCCTCACATGGGGAGGGCACACAAGTGGAGGTTTTGGGAATTTGACAGTAGTGGACAAAGTGCCGCCAGAGATGCTTCACATGATCGACGCCCATTGGTATCAGTATCCTCCCATGAATCCTCTATGGCACGGTCTTCTTGGCTTTGTGATTGGAGTATTGGGCGTCATCTCAGTCACGGGTAACGCTATGGTAGTATACATTTTTACGTCAACAAAACCTCTACGTACTCCGTCCAATTTACTGGTAGTCAATCTGGCCTTCTCCGACTTCCTCATGATGTTCACCATGTCACCACCTATGGTTATAAATTGCTATTTCGAAACCTGGGTCTTTGGACCATTCATGTGCGAGGTTTACGCCATGTTGGGGTCACTTTTTGGATGCACGTCCATCTGGACAATGACGATTATTGCCTTTGATCGTTACAATGTTATTGTGAAGGGTCTTGCCGCTAAACCAATGACCAGCAATGGAGCCCTACTTCGCATTTTGGCAGTCTGGCTATTTGCTCTTCTGTGGACGCTATTCCCCATGTTTGGCTGGAACAGATATGTACCTGAAGGCAACATGACAGCTTGCGGAACTGACTACATGACCCAAGAATGGTTCAGCAAGTCATACATCTTGGTATATTCCTTCTGGGTGTACTACCTGCCTCTGTTCATGATCATCTACTCTTATTATTTCATTATTGAGGCCGTTTCTGCTCATGAAAAATCAATGAGAGAACAAGCCAAGAAGATGAATGTAGCTTCGCTACGTTCCTCTGAAGCAGCAAACACAAGCGCGGAATGCAAGTTGGCCAAAGTTGCTCTGATGACGATTTCTCTATGGTTCTTCGCTTGGACTCCATATCTAGTGATCAACTACGCGGGAATCTTCCAGTCTATCTCCATCAGCCCGCTGGCTACCATTTGGGGTTCCGTATTTGCCAAAGCCAACGCCGTGTACAACCCCATTGTATATGGTATTAGCCATCCGAGATATCGTGCCGCTCTGTACAAGCGATTCCCAGCGCTGTCATGTGCTCCATCTGCTGACTTAGATTCTGCATCTGTGGCTTCCGGTGTTACCAATATTTCAGATGAAAAGGTTCCTTCCGTGTAAGAACCAATTCAAAAATCTTGACAAATTAATGATGACGAATAATAATTCACATTAATTTACTAAACTTCAAGAGAACCAGCGCCAAAATGTCGCCAAAGTAGTGAAAAGATTTGAGTTGATATTAAACAATTAAAAAAACCAATTTTGAGGTTATAGAAAATTGTGTGAATTATTTAGATATTTATGCTCGTGTTTTATGTACAAGCTGCCATTGTACGTAAATTTACGGGTCAAAGGACTAAGATAAGATGGTTAACGTGTATATAACATATTAAAAGAACTCATATTTTATATAAATAAAATACCTAATATAAATACCAATAAACCCAGCATACAGAAAATCAAA
>Apteropanorp_tas_C83916_a_6_0_l_1837__UV5_anoGam
CTTCGACTACTTGACCGACACCTTCGACAACCATATGTTCGTGGCGGTGATCTTTACGTTCAGCTACTTCATCCCGATGTCGCTCATCATCTACTACTACAGCCAGATCGTCAGTCACGTGGTCAGCCACGAGAAGTCCTTGAAGGAGCAGGCAAGGAAGATGAACGTCGAGTCACTGCGCAGCGGGCCGCAGTCCAGCCAGTCGGCGGAGATCCGCATCGCCAAGGCGGCCATCACCATCTGCTTCCTGTTCGTGGCTTCCTGGACGCCGTACGCCGTGTTGGCGCTGATCGGGGCGTTCGGGGATAAGAGCCTTCTGACACCAGGCGTCACCATGATCCCAGCATGCACCTGCAAGTTTGTGGCCTGCATCGACCCCTACGTGTACGCCATCAGCCACCCGAGATACAGAGTGGAGCTGCAAAAACGCCTTCCTTGGTTGGCGATCAAAGAGAAGGAGGTCAGCGACACGGCGTCCACCGCCACGGACAACACGCAGATGGCGGCAGTGTCGAGTTAATCCGAACACCGCCGAATGACGACTTACAGCGTGACCTCCATGTTTAGCCAATGAATTAAGATAAACTAAGACTACACAGGCCTAGTCGATTTTTTTCTACTTGACTTCAGCTTCAGACAGAACCCACACACCATGGCGCCATTTTATCAGCAACATTTCATTGTTTTAGCGTTCTATCTGTACAATCCTTAAGCCATAACCAACATTTTTCTGACCTACGTTAATATAACACTATGACTTACATTAATATGGCACTTTTGCTTACGGCAATATAGCAACATTACTTACGATAATATAACACTACGACATATGTTAATATGGTACTACGACTTACGTTAATAAGGTACTATGACTCAGTTAATATAGCGATATGACTTACGACAATATAACACTATGACTTACGTTTATATGCCACTATGATTTACGGTAATATAAAACTATAGATTTACGTTTATATAGCACTATGACTTACGGTAATATGGCACTATGGACTTACGTTAATATGGCACTATAAACTTACATTTACATGGCGCTATGACTTACGGTAATATAACACAATTCTTGCATTTGATATAAATTTGTTTTCTTACGTCAGTATCCGGCTATGACTATATTAATATGGCACTATGATTTACGTCAATAGGATTATGACTTCAGCTAATATGAAATTATGACATCAACTAATACAGCACTATGACTTACGGTAATTTGGAAACAATTTTTAGAATAAATTAATGGTGTTACTTTGTATTTGTCTTTACAGTCAAACCGCTATCGAAAAAGCCAAAATTTTAGCTCAATTTAGACTGAATCTCTATTGATTAATATTGTTTTATTATATTATTTATTTCCTTACTTATTTCCTACGTCTAGTTGGAAAGAGATCCGAAACCTACTTTATTGTTATTTAAAGAATATGGCATGTAGACCACCTGCTAAGTTCAGTAAGTAAGAAGAAAACTTTGAAGCCTCGGGCGCCATGATGTTTCGATGACTCAAGTTAAAATGACACTTTAAGTTTCTCAATTCACCAACCCAACCTCAGCCAGGGTTTTCTTTTTGTGCTGGATGGCAATTTAGGAATAATCGTGTGTATCGAAGTTATCTTATTCTTTTATTATGTATACATTTGATGACGAACGGTTATGACTTTATGACACGCATGGACAAACATATAACATGACTAACTTCGTACTGCCAACATTAGAAGTACCGAAATGAGCAATGTATATGCTTATCCAAATCATTACGAAATATATTTATAAAAACTGTATTTAGATTAAAACAGAAATTCTGTAAAATATAAACATTTCCAAG
>Apteropanorp_tas_s354_L_764_0_a_3_6_l_313__LMS_schGre
TGCACATTTCTACAGGCTAAACCAAGGGCAACTATGGACGTGTCGCTGCTGACCGAAGCCAAATCCGCCGCTCAGTGGAATGGACCCACTTTCGGCAATAAAACAGTCGTAGATTTGGTTCTCCCGGAAATGATGCACTTAATAGACCCTCACTGGTACCAATTCCCTCCCATGAACCCACTGTGGCACGGAATTCTGGGATTCGTGATCGGGTGCTTGGGATTGATCTCTTGGACTGGAAACGGCGTAGTCATTTATATCTTCTCCACAACTAAGTCTCTGAGAACTCCATCCAACCTTCTGGTCGTCAACC
>Apteropanorp_tas_s4080_L_20676_0_a_8_8_l_2201__UV5_anoGam
AGCCCCTGCGCACGCCGTCCAACGTGTTCGTGGTGAACCTCGCCATTTGCGACTTCATGATGATGGCCAAGACGCCGATCTTCATCTTCAACTCGTTCCACCGCGGGTTCGCCACTGGGTACTTGGGTTGCCAGGTGTTCGCCTTCGCCGGCTCTCTGTCTGGCATTGGGGCTGCCATCACCAACGCCTGCATCGCGTACGACCGGTACAACGTCATCGCCCGGCCGTTCGACGGGAAGTTGTCACACACGAAGGCCGTCTGCATGGTGTTCGGCATCTGGGCGTACACCATCCCCTGGGCAGTGTTGCCGTTGATGGAGTTCTGGGGCAGATTCGTACCAGAGGGCTACTTGACGTCCTGCAGCTTCGACTACTTGACCGACACCTGACAACCATATGTTCGTGGCGGTGATCTTTACGTTCAGCTACTTCATCCCGATGTCGCTCATCATCTACTACTACAGCCAGATCGTCAGTCACGTGGTCAGCCACGAGAAGTCCTTGAAGGAGCAGGCAAGGAAGATGAACGTCGAGTCACTGCGCAGCGGGCCGCAGTCCAGCCAGTCGGCGGAGATCCGCATCGCCAAGGCGGCCATCACCATCTGCTTCCTGTTCGTGGCTTCCTGGACGCCGTACGCCGTGTTGGCGCTGATCGGGGCGTTCGGGGATAAGAGCCTTCTGACACCAGGCGTCACCATGATCCCAGCATGCACCTGCAAGTTTGTGGCCTGCATCGACCCCTACGTGTACGCCATCAGCCACCCGAGATACAGAGTGGAGCTGCAAAAACGCCTTCCTTGGTTGGCGATCAAAGAGAAGGAGGTCAGCGACACGGCGTCCACCGCCACGGACAACACGCAGATGGCGGCAGTGTCGAGTTAATCCGAACACCGCCGAATGACGACTTACAGCGTGACCTCCATGTTTAGCCAATGAATTAAGATAAACTAAGACTACACAGGCCTAGTCGATTTTTTTCTACTTGACTTCAGCTTCAGACAGAACCCACACACCATGGCGCCATTTTATCAGCAACATTTCATTGTTTTAGCGTTCTATCTGTACAATCCTTAAGCCATAACCAACATTTTTCTGACCTACGTTAATATAACACTATGACTTACATTAATATGGCACTTTTGCTTACGGCAATATAGCAACATTACTTACGATAATATAACACTACGACATATGTTAATATGGTACTACGACTTACGTTAATAAGGTACTATGACTCAGTTAATATAGCGATATGACTTACGACAATATAACACTATGACTTACGTTTATATGCCACTATGATTTACGGTAATATAAAACTATAGATTTACGTTTATATAGCACTATGACTTACGGTAATATGGCACTATGGACTTACGTTAATATGGCACTATAAACTTACATTTACATGGCGCTATGACTTACGGTAATATAACACAATTCTTGCATTTGATATAAATTTGTTTTCTTACGTCAGTATCCGGCTATGACTATATTAATATGGCACTATGATTTACGTCAATAGGATTATGACTTCAGCTAATATGAAATTATGACATCAACTAATACAGCACTATGACTTACGGTAATTTGGAAACAATTTTTAGAATAAATTAATGGTGTTACTTTGTATTTGTCTTTACAGTCAAACCGCTATCGAAAAAGCCAAAATTTTAGCTCAATTTAGACTGAATCTCTATTGATTAATATTGTTTTATTATATTATTTATTTCCTTACTTATTTCCTACGTCTAGTTGGAAAGAGATCCGAAACCTACTTTATTGTTATTTAAAGAATATGGCATGTAGACCACCTGCTAAGTTCAGTAAGTAAGAAGAAAACTTTGAAGCCTCGGGCGCCATGATGTTTCGATGACTCAAGTTAAAATGACACTTTAAGTTTCTCAATTCACCAACCCAACCTCAGCCAGGGTTTTCTTTTTGTGCTGGATGGCAATTTAGGAATAATCGTGTGTATCGAAGTTATCTTATTCTTTTATTATGTATACATTTGATGACGAACGGTTATGACTTTATGACACGCATGGACAAACATATAACATGACTAACTTCGTACTGCCAACATTAGAAGTACCGAAATGAGCAATGTATATGCTTATCCAAATCATTACGAAATATATTTATAAAAACTGTATTTAGATTAAAACAGAAATTCTGTAAAATATAAACATTTCCAAGCG
>Apteropanorp_tas_s4080_L_20676_0_a_8_8_l_2201__UV5_triCas
AGCCCCTGCGCACGCCGTCCAACGTGTTCGTGGTGAACCTCGCCATTTGCGACTTCATGATGATGGCCAAGACGCCGATCTTCATCTTCAACTCGTTCCACCGCGGGTTCGCCACTGGGTACTTGGGTTGCCAGGTGTTCGCCTTCGCCGGCTCTCTGTCTGGCATTGGGGCTGCCATCACCAACGCCTGCATCGCGTACGACCGGTACAACGTCATCGCCCGGCCGTTCGACGGGAAGTTGTCACACACGAAGGCCGTCTGCATGGTGTTCGGCATCTGGGCGTACACCATCCCCTGGGCAGTGTTGCCGTTGATGGAGTTCTGGGGCAGATTCGTACCAGAGGGCTACTTGACGTCCTGCAGCTTCGACTACTTGACCGACACCTGACAACCATATGTTCGTGGCGGTGATCTTTACGTTCAGCTACTTCATCCCGATGTCGCTCATCATCTACTACTACAGCCAGATCGTCAGTCACGTGGTCAGCCACGAGAAGTCCTTGAAGGAGCAGGCAAGGAAGATGAACGTCGAGTCACTGCGCAGCGGGCCGCAGTCCAGCCAGTCGGCGGAGATCCGCATCGCCAAGGCGGCCATCACCATCTGCTTCCTGTTCGTGGCTTCCTGGACGCCGTACGCCGTGTTGGCGCTGATCGGGGCGTTCGGGGATAAGAGCCTTCTGACACCAGGCGTCACCATGATCCCAGCATGCACCTGCAAGTTTGTGGCCTGCATCGACCCCTACGTGTACGCCATCAGCCACCCGAGATACAGAGTGGAGCTGCAAAAACGCCTTCCTTGGTTGGCGATCAAAGAGAAGGAGGTCAGCGACACGGCGTCCACCGCCACGGACAACACGCAGATGGCGGCAGTGTCGAGTTAATCCGAACACCGCCGAATGACGACTTACAGCGTGACCTCCATGTTTAGCCAATGAATTAAGATAAACTAAGACTACACAGGCCTAGTCGATTTTTTTCTACTTGACTTCAGCTTCAGACAGAACCCACACACCATGGCGCCATTTTATCAGCAACATTTCATTGTTTTAGCGTTCTATCTGTACAATCCTTAAGCCATAACCAACATTTTTCTGACCTACGTTAATATAACACTATGACTTACATTAATATGGCACTTTTGCTTACGGCAATATAGCAACATTACTTACGATAATATAACACTACGACATATGTTAATATGGTACTACGACTTACGTTAATAAGGTACTATGACTCAGTTAATATAGCGATATGACTTACGACAATATAACACTATGACTTACGTTTATATGCCACTATGATTTACGGTAATATAAAACTATAGATTTACGTTTATATAGCACTATGACTTACGGTAATATGGCACTATGGACTTACGTTAATATGGCACTATAAACTTACATTTACATGGCGCTATGACTTACGGTAATATAACACAATTCTTGCATTTGATATAAATTTGTTTTCTTACGTCAGTATCCGGCTATGACTATATTAATATGGCACTATGATTTACGTCAATAGGATTATGACTTCAGCTAATATGAAATTATGACATCAACTAATACAGCACTATGACTTACGGTAATTTGGAAACAATTTTTAGAATAAATTAATGGTGTTACTTTGTATTTGTCTTTACAGTCAAACCGCTATCGAAAAAGCCAAAATTTTAGCTCAATTTAGACTGAATCTCTATTGATTAATATTGTTTTATTATATTATTTATTTCCTTACTTATTTCCTACGTCTAGTTGGAAAGAGATCCGAAACCTACTTTATTGTTATTTAAAGAATATGGCATGTAGACCACCTGCTAAGTTCAGTAAGTAAGAAGAAAACTTTGAAGCCTCGGGCGCCATGATGTTTCGATGACTCAAGTTAAAATGACACTTTAAGTTTCTCAATTCACCAACCCAACCTCAGCCAGGGTTTTCTTTTTGTGCTGGATGGCAATTTAGGAATAATCGTGTGTATCGAAGTTATCTTATTCTTTTATTATGTATACATTTGATGACGAACGGTTATGACTTTATGACACGCATGGACAAACATATAACATGACTAACTTCGTACTGCCAACATTAGAAGTACCGAAATGAGCAATGTATATGCTTATCCAAATCATTACGAAATATATTTATAAAAACTGTATTTAGATTAAAACAGAAATTCTGTAAAATATAAACATTTCCAAGCG
>Archaeopsylla_erinacei_GABB01000536.1
CGGCGTGGTCGAATACGGGCCTGAATATTCGGCCTACAAATGGAATCGTTTCGAAGCGGATCCATGGTCGAATATGACCGTTGTTGATAAGGTCCCGCCGGAAATACTGCACATGGTAGATGTCCACTGGTACCAGTTTCCACCGATGAACCCCATGTGGCACAGTATTCTAGGTTTTGTAATCGGGCTTCTTGGAGTAATATCTTTTATAGGAAATGGCATGGTTATCTATATTTTCACTAGTACCAAGCAATTGCGATCTCCTTCAAACCTCTTAGTTATCAACCTAGCAGTATCTGACTTTCTTATGATGTTCTGGATGTCACCTCCAATGGTTATCAATTGTTATTATGAAACGTGGATATTAGGACCTTTGATGTGCGAACTTTATGGTATGTTCGGTTCGCTCTGCGGATGTGTTTCTATATGGACAATGACCATGATCGCCTTCGATCGATACAATGTTATAGTGAAAGGTCTTGCTGCCAAACCGTTAACCAATAAGGGTTCTGTATTGCGCATCCTCGGTGTCTGGATCGCTTCCGCCTTATGGGGAATAGCGCCTTTCTTTGGCTGGAACAGATACGTTCCTGAAGGCAATATGACAGCATGTGGTACTGATTACCTCAATAAAGACTGGTTTAGCAGATCGTACATTTTAGTCTACTCGATTTTTGTTTATTATTTGCCCCTATTTTGTATCATCTACTCCTACTTCTTCATAGTGCGGGCAGTTGCTGAACACGAAAAAAGCATGAGAGAACAAGCTAAAAAGATGAAGGTTGCATCATTGCGTTCTTCTGGTTCTGGTGCAGGTGCTAATGATAAGAGTGCAGAATTCAAACTGGCTAAAGTTGCTCTCATGACTATTGCGCTTTGGTTCTTTGCTTGGACCCCATATTTGGTAATTAATTACACTGGGATTTTTGAAACGTTCACTATAAGTCCATTGGCTACGATTTGGGGATCTCTCTTCGCTAAAGCAAACGCGGTATACAATCCGATCGTTTACGGAATCAGCCACCCTAAATATAGAGCCGCTCTGTTCAAAAAGTTCCCATCACTGATGTGTGCTCCAGAACCACAACCGGAAGTCGATCTTCAATCTTTAGCTTCCGGAGTTACAGCGGTTTCGGAATAATAATTTGTTCTAATGTCAATTGAATGATAAGTGTCAAACATAAAATGAGGTACAAATGATTGATTTTGAAAAAAATGTGTTTGTGAATTATTTTGGTATAAAAGTGCTAAATAACGTTAAAAGCCACAATAACACCAAATGAATATGTTCAATTTTGAAATATATAATGATCTAATTTGATTATATTTTATAAAGAATTCACACTGTATATAAACAGGAATTAATTATTATAATTTGCATTACTACGGATATTAATTGGTCTAACTGCCAAATTCCTTATGTAATTTTGAATTACATAATTGTATTATTTATTATTAGCGTTTCATTGCATGTGTACCGCATGTTCCTAAAATTACTACGTACACTATAAATTAAGACAAGTTATTAAAAGTAAAAATTTCAATCGTACACATTAAGCAACGACATCGAGCGTACTTACTACGCAAAAATACATCGATCGACTTATTAAGCAACTTTAAACATTTGTATACCTTCAACAATTATGTCATTAACAAATAGTTAACATTCATTATATGTTACACGTTACTTATTTTTTACATTACTTAAATTAGCAAATCAATTAGTTCAAACACTTTGCTCTCTAACTGTACAAATCCAACTAAAATGTATAGAATTTTCAATAAATATACCGCGAATCAAAATTACTAGCAAAAAA
>Archaeopsylla_erinacei_GABB01017766.1
GGTCTGCGCCCTTCCGGGGGTCACCAGTGGGGGTCCCTGATAGTCGTTACAGGGATTTGGACGTACGCCCTTTTGCTGACGGTGCCTCCTCTGTTAGGATGGGGGTCCTATAGGAACGAAGCAGCAAATATAAGCTGTTCAGTCAATTGGGAGTCCCGTACCAAGAGTTCGACTTCGTACATTTTGTTTTTGTTCGCGGCAGGTCTGGCGGTTCCGCTGGCGGTCATTCTGTACAGCTACTGCGGAATTTTGCGCATTGTCAAAAAGTCCGCCAACCTCCACCCGTCCTCTAAGTCGCTCTGCGGTTCCGCCGAGTCCCGAGTCACCCACATGGTCTTCCTGATGGTGACAGCCTTCCTGGTGGCCTGGACGCCGTACGCCGTCATGGCTCTGCTGGAGCAGTTTGTGATCTTAACCGATAACGAAGAAGAAGGCAAGGGCTTGGTGTCGCCTGCCGCCGCGGTTGCTCCGTCGCTCCTGGCCAAGAGCAGCGTCTGCTACAATCCGATCATTTATGTGGTCATGAACCCGC
>Bittacus_pil_C18019_a_5_0_l_248__LMSa_attCep
TTTGCCTGGACACCATATTTGGTAATCAACTACGTCGGCATATTTGGTGGAGCCTCTATCAGTCCATTAGCAACTATTTGGGGCTCACTATTCGCAAAGGCCAATGCAGTATACAATCCAATCGTCTATGGTATCAGCCACCCTAAATACCGAGCGGCACTCAAGGAGAAGCTGCCATTCTTGGTATGTGGAGCAACTGAGCAGCCTGCACCCCCCAGCAACGCGGACACCACTTCACAAGCTACCAC
>Boreus_hye_C177846_a_85_0_l_1336__LMS_schGre
CATCGATACATTACCCGATAGATGGCGTCTAGGTAGACCGACGTAGAACGTACTTCCGCGATCTTCATCAGGATTTTGTTTTATTTTTAATTCGTAACGGCGTAGAAACTTTAAGGACATTTTGACACGAGATGTCATCAGTTTTATTTGAGCCCAGCTTTAGTGCCCTGACCTGGAACCAACATGGCGGAGGATTCGGCAACATCACAGTGGTGGACAAAGTTCCGCCGGAGATGCTGTACCTCGTAGACTCACATTGGTATCAGTTCCCTCCAATGAACCCCTTGTGGCACGGTCTGTTGGGGTTCGTCATCGCAGTGCTGGGTATCATCTCAGTGATCGGTAACGGCATGGTGGTGTACATCTTTTCTTCAACGAAGCCTCTCCGTACTCCTTCCAATCTCCTGGTTATAAACTTGGCATTCTCTGACTTCCTCATGATGTTTACCATGTCCCCACCCATGGTCATTAACTGCTACTACGAGACGTGGGTTCTAGGGCCATTCATGTGCGAACTGTACGCAATGTTTGGGTCGCTCTTTGGATGTGTTTCTATCTGGACCATGACCGCAATCGCCTTCGATCGCTACAACGTCATCGTGAAGGGTCTCGCTGCCGAACCAATGACAAGCAAGGGTGCATTATTGCGCATATTTGGAATTTATATGTTTTGCCTTATTTGGACCCTTGGCCCGATGTTCGGATGGAACAGATATGTCCCGGAAGGAAACATGACAGCTTGTGGCACCGATTACTTGTCCAAAGAATGGCTGAGTCGATCATACATCCTGTGCTACTCCACCTTTGTCTATTTCACTCCGTTGTTCATGATTATCTGGTCTTACTATTACATTATTTCGGCGGTGTCCGCCCACGAGAAATCGATGAGGGAACAGGCCAAAAAGATGAACGTGGCTTCTCTACGAACCACCGATGCCGCGAATACCAGCGCCGAATGCAAATTGGCGAAGGTGGCCTTGATGACCATTTCATTGTGGTTCTTTGCGTGGACGCCATATTTGTTGATCAACTACGCTGGAATATTTGAGTTGGCGCCTCTTACCCCACTTTCTACCATTTGGGGATCTGTTTTCGCCAAGGCCAATGCAGTGTACAACCCTATCGTGTATGGCATCAGTCATCCTCGATACCGTGCCGCTCTCTACAAGCGTTTCCCCGCGCTGTCTTGCGCTCCAGCGGCGGATGCGGAGACCCAATCTACCGTTTCCGGCGTTACCAACATTTCAGAAGAAAAAGCGCCATCCGTGTAAACACGTTGCCGACCTGATAAACATTACGACGACTTATTTCGTTAGCCCACTAAAAACTGAACAAA
>Boreus_hye_C179726_a_58_0_l_1509__UVB_bomMor
GGCGGCTTCCACGCAGTCGATCTGACCTCCTCGACATCAATCAAACTGATGTTTAAAAACAGTTCGCTGTTTGTTTGTTTATTTCGTTTATATTTAGTTCTTTAGTTATATTTATATATATATAATTAATTATCGTTTATTCTGCATTGCGGGGCAATGTTTTCGGACAATGACAGCCTCGCGGCTTACCTGCCGATGGCTCAGCCGTACACAGATCTCTCGCCCAAGCTCCTCCTGGGTTGGAATATCCCGGCAGAGCACAGCTCCATGGTGCATCCTCACTGGAGAGGCTACGAAGCCCCTCCCAAGTATATGCACTACGGTATGGCGCTATTGTATCTCATCCTGATGACGTTCTCCCTGCTAGGCAACGGAATCGTTATATGGATCTTCTCCACCTCGAAGTCTTTAAGAAGCGCCAGCAACATGTTTGTTGTTAATTTAGCAGTCTTTGACCTGATGATGATGCTTGAAATGCCAATGTTTATAGCCAATTCTTTCACCCAAAATCTCATAGGATATCAGCTTGGTTGCGATATCTATGCTGTCCTAGGATCATTTTCTGGAATCGGAGGAGCTATTACCAATGCAGTCATTGCCTACGACAGATATAAGACTATCTCTTGCCCTCTGGATGGTCGGCTAAGTCGAACCCAGGCCGCAATTTTGATCGGTTTCACGTGGATCTGGGCGACGCCTTTTACAGTTATGCCTTTGTTCAGAATTTGGGGAAAATTTGTTCCTGAGGGATTCCTGACGACTTGTTCTTTTGATTACCTGACCGACGATTCAGACACGAAAGTGTTTGTTGCATGTATTTTCGCCTGGTCTTATTGTATCCCCATGACGTTGATTACTTTCTTCTATTCTCAACTATTTCAACAGGTTCGGGAACACGAACGCATGCTGAAAGATCAAGCAAAGAAGATGAACGTCAAATCTTTGGTCAGTAACCAAGATCCAAATCGCTCAGTGGAGATTCGCATTGCCAAGGTTGCCTTTACCATATTCTTCCTTTTCGTCTGCTCCTGGACACCATACGCTGTAGTGACGATGATAGGGGCGTTCGGAAACAGAGAATTGTTGAGTCCTCTCTCGACAATGATCCCAGCCGTATCTGCTAAAATAGTATCTTGTTTAGATCCCTGGGTTTATGCGATCAACCATCCACGATACAGGGCAGAGCTTCAGAAACGAGTTCCATGGCTTGGCGTTCGAGAACCGGACGCGGACTCCGTGTCTGTAGGTACTAACGCGACCACAGCACAATCTACCGACTAATGAAGTAACCACGGGTTCGAATATCGGCTGAGCTGCCCCGTCTAGATCTCTATAATATAATAAGTTTACATTCAATTTACAAAAGTATGATGACAACTGCTATGAAATAGGATGTGATATCGGATTAACTATTGGACCCAGAAAATATAAAATACTAACCTTACCTTTTCGAAAAAAGATTAAATATGAAATTGTGTTTGTAAAAATACGAAAATAAACTCCTGAGCG
>Boreus_hye_s3694_L_3777_0_a_55_0_l_2104__UV5_anoGam
AAAGTCATGTGTCCAGAGTTGAAGTTAAATATCGGATGAACATTGGATGTGACTAGAAGGTAAAGGAAGCTGACTCAGGGGTCAAAATGGATCTCCTCGATAGAAACAGCAATCTGAGTTACTTCAGGCCAGAAGCTAGGATATCAGCCGGGACTCGTCTGCTCGCATGGAACGTGCCACCGGAAGAATTGATACACATCCCGGAGCATTGGCTGACATACCCGGAGCCCGAAGCTTCGGTGCACTACCTCCTGGCGCTACTTTATATCGTATTTACCTTTCTTGCACTGACTGGCAACGGACTGGTCATCTGGGTGTTTTCTAGCGCCAAGTCTCTGCGGACGCCTTCAAATATATTCGTAATCAATTTGGCGATATGCGATTTCATGATGATGACGAAGACACCTATTTTCATCTATAACTCCTTCACGCGCGGTTTCACGTTGGGCCACATTGGTTGTCAGATATTCGCATTTATTGGATCTTTGAGTGGTATTGGAGCGGGTATTACCAATGCCTGCATTGCATATGACAGGTACAACTGCATAGCTCGACCCTTTGATGGGAAGTTGTCACACACGAAGGCCATCTGCATGGTGATTGGTGTATGGGCGTATGTCTTGCCCTGGGGAATATTACCCTTGATGGAAATTTGGGGGAGATTCGTACCAGAGGGTTATCTAACATCCTGCACATTCGACTATCTGCTGGACACTTTCGACAACCATATGTTTGTGGCATGCATTTTTACGTGCAGCTATTTGATACCCATGTCCCTGATCATCTACTACTACAGCCAAATCGTGAGCCATGTGGTAGCTCATGAAAAGGCACTAAAAGAACAAGCCAAGAAGATGAACGTAGAATCACTGAGAAGCAACCAATCGCAATCGAGTCAGTCAGCGGAAATTCGGATTGCGAAGGCGGCCATTACTATTTGCTTCATGTTCGTCGCCTCGTGGACACCTTACGCAGTTTTATCGCTGATCGGAGCTTTTGGAAACCAAGCCTTGCTGACTCCTGGAGTCACTATGATACCGGCCTGCACCTGCAAGCTAGTGGCCTGTATAGATCCATACATCTACGCCATCAGCCATCCGAAATACAGAGTGGAGCTTCAAAAACGACTTCCGTGGTTGGCAATCAGCGAGAAGGTCATTTCGGACAACACTTCAAATGTCACGGAAAATACTCAAGCCACGCCCATGAGCTAGTGGGTCTTAATTTATAAATGATAGCTTTCGAGCACATCTTGTTTAATATAAGGAACGAAACCGGAACAAACTTCTAGTTTGTTCCGTTTCCGTTGTTTATTCCTATGACGAAATGCAATTCCTGGAGCCCCCCGAAAAAAAAAAAAAAATTGCGCAAGCTTATTTTTCTTGATATATACGGCAAGCACCTGCTTTTACACGTTACTTATTCGTGTAAATACACTGGTGAAATTCGTACTAGGCCGACGAACCGATAAACAAGTGAAAAAAAAAAATTCGTACTTTTTTTTAATTATATTTATGGCCTTTGACTTGCGTCTTATGGCCTAAAAAAAAATTCGTACTTAATAAGTTACCTGTCATTATGTAAGGCAAGAAAACATCATATTCTGAAAATATAAAATTATTAATAATATTGACTTATTGTAAACATGTCAAACTAATTTCTCACAATAAGGATATTTGTTTTTTTATTTCGTTATTATTATTATTATCTTAATTATAGGATACAACCAAAGATGATTGATGCGGTTTTTGGCTTTATATCTTTGTATATAGTCTGGTTCGGAAATTATGGACGGTGATTCATTCTGAGGCCTGGACGTCTGCGGAGAGTGAAGCGTGCGGGACGCATAATTTCAATGGTAAAATGATGCGTACCGCGCGTTTCGTTCTCCGTGGACGTCCGGGTTTCGGAATGAGTCACTGTCTAGAATTTCCGAACCAGACTATAGCTTGCGTTCGGGGGGTAAAATGATTCACGGTAAACGATATATGTATATGAAAATAATTTTCCCTATAAAATTATGACAACTATAATTATCATTGTATGATATGTTTATTTTTGTTAAATAACCTCAAATAACTTTAGAAATATAATATTCCGAGCA
>Boreus_hye_s11633_L_26973_0_a_10_6_l_1609__LMS_triCas
GTGCTCTGAGCCCTGAGCTCTCACTATGTACTATACACATATTCTTACTGAATCCGATAAACATTAGATTTATAATTATATATTTAGGTAGTGTTCCTGTGTGTGGAAGTAATTGATAAATATTAGAAATGGAATTAGAGATCATCATGGCCCCTAAAATGGAGCGCTTATACGGCTATACAAATATATCCGTGGTTGATAAGGTTCCTATAGAAATGTTGCACCTAGTAGATTCGCACTGGCATCAGTTTCCACCCATGAACCCCCTCTGGCACGGCATCCTAGGGTTAGTGATGGTGATCCTGGGCCTCATTTCATGGTTTGGTAACGGGCTCGTTATCTATATATTTTCCACTACTAAGAGTCTTCGATCGCCTTCAAATCTGTTAGTTGTAAACTTAGCGTTCTCTGACTTTCTCATGATGGTAGTGATGTCACCTCCCATGGTTATCAACTGCTATTTTCAAACATGGGTTCTGGGTCCTCTTATGTGCGAAATGTACGCAATGGCTGGTTCTCTTTTTGGATGCGCGTCTATTTGGACAATGACGTTCATTGCGTTGGACAGATACAACGTTATAGTGAAGGGAATGGCAGCAAAGCCAATGACGATTAAAACAGCTCTTCTTCGCATCTTTGTTATTTGGATGTTTGGCTTAGCCTGGACGCTTGCTCCTTGTTTTGGATGGAATAGATATGTCCCAGAAGGCAACATGACAGCTTGTGGCACTGATTACCTGTCCAAAGATTGGTTAAGTCGTTCGTATATTTTGGTTTATTCTATCTTTGTTTACTACACTCCTCTGTTTACTATAATATACGCTTATTGGTACATTGTTGCGGCTGTATCCGCACACGAAAAGGGAATGCGTGAACAAGCCAAAAAGATGAACGTCGCTTCTTTGAGATCTGGCGAAAACGACGCAAAAAGTGGTGAATGTAAATTGGCTAAAGTCGCGCTGACTACAATCGGACTGTGGTTCTTCGCATGGACGCCATATTTGGTTATAAATTATTTGGGAGTCTTTGAAGGAGCGCAAATGAGTCCTCTGGCAACTATTTGGGGATCACTTTTTGCTAAAGCTAACGCAGTATACAATCCAATTGTTTATGGAATAAGTCATCCTAAATACAGGGCTGTTCTAAAAGAGAAATTACCATTCCTGGTTTGTGGCAACACTGTACCAGCAACTTCCGGTGCCAGTCAAGCGGATAACATGTCACGTACTACCACTGGCACGCTGGAAGACAGCAAGGCATAAGCCATTACCGCGTGTTTCTCCAATCCGTGGTTTATCGCACGAAACTCGCAATTCAACACTTGTGAACCACTTCACTGTGAACTTCAAGATACAAGTTTTCAAGTATGACAAAAAACCGACGTGTAACCACTTTCATTTTGAAACAGGACCTTAGCTTGTCTGCTTCCCTAATGACGACATTTATATTGTGATTTTTTGTTTTTTAATAGAGATTAAATAAATGTTAAGTATCTGCATAATTTATAAAGTTATACCATAGATTATACTTTAAAGACTAATCTGTGGATAAAGACTAATCTGTGGTTATACTTTCCGTTTATTAAGACTCCTCTAGTACCCAGTGGTCA
>Caurinus_tla_C76851_a_48_0_l_1437__UV5_anoGam
CCTCGCACGTCCTAGGCTAGTCGCAGAGCACTCGATACTGACTTCAAGGTCGTGCAGAAGTCAAAGGGAGGTGATCTGAAGGTCACACCTCACTTGGCATGGATCGGTTCTCCAGTATTAACAATCTTAGTTTCTTTAATCCAGAAGCCAGGATATCTCCGGAAACGCACCTGCTAGGATGGAACGTTCCGGCCCACGAGCTGGTGCACATCCAAGAGCACTGGCTGAAGTACCCGGAACCCGAGGCGTCGGTGCACTACCTCCTGGGGCTCGTCTACATCCTCTTCTTCATCATTGCTCTTGTCGGCAACGGGCTCGTCATCTGGGTGTTCTCAAGCGCCAAATCACTGCAGACGCCGTCTAACATTTTTGTGGTGAACTTGGCCATTTGCGACTTCATGATGATGGCCAAAGCTCCGATTTTCATCTACAACTCGTTCACTCGCGGGTTTACTCTGGGGCACGCAGGATGTCAAGTCTTTGGGTTCGTGGGTTCCCTTTGCGGGACAGCCGCCGGATTGACTAACACTTGCATCGCTTATGACCGGTACAATTGCATCACAAGGCCTTTTGACAGTCGTATGACCCGCACCAAGGCGTTGTTCATGGTGCTGGGTATCTGGGTGTATACTGTGCCCTGGGGTGTGCTTCCTCTAATTGAGATATGGGGACGATTCGCTCCAGAGGGCTTCCTCACCGCCTGCTCGTTCGACTATTTGTTGGACACGTTCGACAACCACATGTTCGTGACTTCGATGTTCTTCTTCGTGTACGTCATCCCGATGACTTTGATCATTTACTACTACAGTCAAATAGTCGGTCACGTGATAGCGCACGAAAAGACGCTCAAGGAACAGGCAAAGAAGATGAACGTGGATTCGCTGCGCAGTAACCAATCGCAGTCGAACGAGTCAGCCGAGCTGCGCATCGCCAAGGCGGCCATTACGATCTGCTTCCTGTACGTGGCTGCGTGGACGCCGTACGCGGTGCTGTCCCTGATCGGAGTGTTCGGGGACCACGCGCTGCTGGCGCCGACCGTCACCATGGTGCCCGCGCTGTGCTGCAAGCTCGTGGGGTGCATCGACCCCTATGTGTACGCCATCAGCCACCCCAAATACAGAGTGGAACTGCAAAAGCGCCTTCCTTGGCTGTCAATCAACGAAAAGGAAATATCAGACAACGTTTCCAGCACCACGGATAACACACAGATGGCGCCGGTTCCCAGCTAAGTTTGGAGCTGTAAAGTACTTAATTTACTGGCGAATCAACAACTAACATCCTGCTCCAACTGCTGCAGATAACTATTTATATTATATCCGTCTAGCATAGATTTACATGTTTGAATTTTTTACATTCTAGCTCAATATTCTATTCATTCCTCATTTTGAATATCATAATAATAAATACACACACACACACATACACATACAACACTCA
>Caurinus_tla_C77029_a_64_0_l_1461__UVB_bomMor
CTGAGAAGCGACCTTTTCAGTTGGTCTCTGCTATTGTCAAGACTTATTTATATTTATTTATTCACTTCAAACATATCTCATTAATTTTGTAAGCCACCATGTTTGCTGACAACGCGAGCCTCACGGCTTACATGCCGATGGCCCAGCCATATACAGACCTCGCCCCTAAGCTCTTGGGGTGGAACCTTCCCGCTGAACACGGCTCTCTCGTTCATCCCCATTGGAGGGGCTTCGAAGCACCGCCGAAGTACATGCACTATGGCCTGGCGATGATCTACTTTGTTCTCATGAGTCTGTCATTGGTAGGCAATGGCATTGTCGTATGGATCTTCTCCACTTCTAAATCACTGAGAAGCGCCAGCAACATGTTCGTCGTCAACTTGGCGATCTTTGATCTGATGATGATGCTTGAAATGCCAATGTTCATCGCCAATTCATTCTCTCAGAGACTGTTAGGTTATGAATTAGGGTGCAACGTTTACGCAATGTTGGGCTCCTTCTCTGGAATCGGAGGGGCCATAACCAATGCAGTTATCGCTTACGATAGATATAAGATCATATCGTGCCCACTGGATGGACGACTGACTCGAACCCAAGCCTCCATTTTGATTGCATTCACGTGGATATGGGCTACACCTTTCACGGTTTTGCCCTGGTTTAGAATCTGGGGCAAATTCGTCCCAGAGGGTTTCTTGACCACCTGCTCCTTTGACTACTTGACCGACGACTCTGACACCAGAGTGTTCGTCGCGTGCATATTCGCGTGGTCTTATTGCATTCCCATGTGTCTACTTGTGTTCTTCTATTCGCAATTGTTCAAACATGTGCGTCTCCACGAGCAAATGCTGAAGGATCAAGCGAAGAAGATGAACGTCAAGTCGCTGGTCAGCAACCAGGACGCGAACAGGTGCGTGGAGATCCGCATCGCCAAGGTGGCGTTTACCATTTTCTTTCTGTTCGTGTGCTCCTGGACACCGTACGCAGTGGTCACGCTGCTGGGTGCGTTCGGAAACAGGCATTTGCTGACTCCTTTAGCGACAATGATCCCAGCTGTCACCGCTAAGGTTGTGTCTTGCCTGGACCCATGGGTGTATGCTATCAACCATCCAAGATACAGGGCGGAGCTGCAGAAGCGCGTGCCTTGGCTTGGAGTCCGCGAACCGGAAGTATCTGACGCGTCATCACAAGTGACCACCGCTTCTTCCACGACAACCACCGAGTCGTAAAAACGAAGTTCAAAAGACTTAGTCGATGATTGAACACATCATAAAAATCATTTATTCTTTCACTGTTATATGACCAAAAATGTAAATAATAATTAACGACCTCAGCTATGAAATGGTTTAAGATACTGGATTATGTTATGGACCTATAAATAAAATGATACCTACTCTAAACTGACTATGTAAAGAAAATAATAAATTATTTATAAATATACTTAAAAATATATCCTGAACATTT
>Caurinus_tla_s3195_L_15063_0_a_65_5_l_2111__LMS_schGre
CTCCTGTAGGCCAGAGGCATTCATTATACGGCGACAGTAAGACTGGAGTAGTTCGTAAAGACGCGATTTTCTTCAGGACTTAAGTTTTAATTTGGAACCACATCAGCCTTTAGAAATATAAACATGTCTATGGCGATGGAGCCCAGCTTCAGCGCCCTCTCTTGGGGTCACTCCGGGGGCTTTGGAAACCTCACAGTGGTGGACAAAGTGCCCCCAGAGATGCTCTACCTAGTGGACCCCCACTGGTATCAGTTTCCGCCGATGAACCCGCTGTGGCACGGTCTGCTCGGCTTCGTGATCGGCGTCTTGGGAGTGATCTCCGTGGTCGGTAACGGCATGGTGGTGTTCATATTTACCANCCTGGTCATCAACCTGGCGTTCTCCGACTTCCTGATGATGTTCACCATGTCCCCGCCCATGGTCATCAACTGTTACTACGAGACATGGGTACTAGGGCCCTTCATGTGTGAGCTGTACGCCATGTTCGGCTCGCTGTTCGGCTGCGTGTCCATCTACTCCATGGTTCTGATTGCATTCGATCGCTACAACGTCATCGTCAAGGGCTTGTCTGCCGATCCGATGACGAGCAAAGGAGCGATGGTGCGCATATTCTGTGCGTGGATGCTCGCGCTTGTCTGGACTTTGGCTCCGATGTTCGGGTGGAACAGGTATGTCCCAGAAGGAAACATGACTGCTTGCGGCACGGACTATCTGACCCAAGACTTCTTCAGCAAGTCTTACATCCTCTGTTACTCCTGCTTCGTCTACTTCGGCCCGCTCTTCACTATTATCTACTCCTACTTCTTCATTATCCAGGCGGTATCCGCGCACGAGAAGTCCATGCGAGACCAGGCCAAGAAGATGAACGTGGCCTCGCTGCGCTCCTCCGAGGCCTCCAGCACCAGCGCCGAGTGCAAGCTCGCCAAGGTCGCCCTCATGACCATCTCCCTGTGGTTCTTCGCGTGGACTCCATACTTGGTGATTAACTACGCCGGAATGTACGGAGGCTCACCAATCAGCCCGTTGGCTACGATCTGGGGCTCAGTCTTCGCTAAGGCCAACGCTGTGTACAACCCGATCGTGTACGGAATCAGTCATCCCAAGTACCGCGCGGCTCTCTACAAGCGATTCCCAGCTCTGTCTTGCAGCTCCGCACCGGAAGGAGAGACCGCCTCGGTCGTTTCCGGCGTTACCAACATATCCGAAGAGAAGAACACAACGGTCGCGTAAAGCCACCAACGACAAGAGCGACACAAAGACGAACCATTACGAGATCCTACTAACACCTACATCAATACCAATTCCAATACCAACGCAACAAGCAAACACAACACTCAAAAGCAAAACACACCGTACTACCAACGCAACGGAAAGTAGTGCACTATGACACATGCAGTAGCGCTTGTTTCGGTACAAATTACAAACGAATTCAAAATGAAATAGACGCTACTGCATGCAGTAAAATGCATAAAATGATGTAAGTTCGCTTTACTATGCAAAATATCGATTTATAATAGAATAAGTGTGGTAGGAGATCGCAAGCAATGCTAGTGGGTGGAATACAATCATTAATTGTATTGCACTTCACGAATGTTAAACTCGCTAAGACGGCTGATTGTACATATACAAAAAAAACTTATTTTCTATAAATAAACAATAAATATACCAATAAACCCAGCATTCAGAAAATGAAAATAAATCTTTAATTTCTGTCAAAAATTATGCAATTATTATATTAATACGTGATAATTAAAATATTTAGTCTTAACTCTTATAAAGTATTATATTGTATTGTTATGCTATGGTAATCAATAATTGTATATTAAGATTGTAGTAGACTATTGGAACTTTTTACTTTACAGTAACTGACATAAGTAATGCAACTTAGTATTTGAATAAATAAATATAAAAACTAAGTAACAATAATTATTCGACGTAATTAATTCCGACCCGTCTCTTTCATATACTAAGACTGCATTTCAACATTCCGTTACTGTACATGTCACATGAATACATGTATGTATAACTAACATGTGATTACTAATAAATATAGTGATAAATAAATGTATGTGAGACACATAAATAAATAATAAGTCTATAAAGAAAAAAAA
>Chorista_aus_C93663_a_3_0_l_395 
CATCCGTCGAACCCATCTTCTGCAACTGGGACGTTCTGGACGATTCTCACAGGATTCTATTGGGAGCCGCATCCTTATATTTGGTTTGACGGGTGTCGTGTTCAACGGCTGGCTGGCGAGCTCCTTCCTACACGTCAACACAGGGTTGTTCCATGCCAAGAGTCACATCCTGGTGCTCAATTTGTGCGTCGCATCTCTAGGACGTGGCTTAATGTCAGGCTTTCCATTTACTGCATCTTCAGCACTAACTGGGAGATGGTTGTTTGGGTCGATGTGCTGTCAGTTATTTGCCTGCATGAAGCAGATGCTCGGATCCTTCCAGATGATAGCTCTAACACTTCTCGCTGTGGAGCGCTTCCTGTTGTCCCAGCCTAAACGGATGGATAAATCACTGC
>Chorista_aus_C137380_a_61_0_l_1845__LMS_bomMor
AGTGGGAGTCGTGTCCCTACGGTTCCTTCACAGAGTCTGGCGGCATTCGTTTACAAGACTGGAGTAGTTCGTCAAATCGATTTTCTTCAGACTTACAAAAAACTTTTGTTTCCTAATTTTATTTTAAAATAAACAATAATTCATCATGTCTTTGATGTCTGAACCCGTCATGAGTGCCCTGCTACCTTCATGGGCAGCGCACACAAGCGGCGGCTATGGTAACATGACAGTGGTGGACAAAGTGCCGCCAGAGATGCTCCATATGGTTGACTCCCACTGGTATCAGTACCCCCCCATGAATCCCCTTTGGCACGGCCTTCTTGGCTTCACCATTGGCGTTTTGGGTGTTATTTCAGTTATTGGAAATGGAATGGTAGTTTATATTTTCACGACAACGAAGCCTCTTCGCACCCCATCTAATTTGTTGGTTGTTAACTTGGCCTTCTCTGACTTCCTCATGATGTTCACCATGTCTCCACCTATGGTTATAAACTGTTATCATGAGACATGGGTGTTTGGACCATTCATGTGTGAAGTATACGCCATGTTGGGTTCCCTATTCGGTTGCGCTTCCATTTGGACCATGACGCTTATCGCGTTCGATCGTTACAATGTAATTGTAAAAGGTCTTGCCGCTAAGCCCATGACCAGTAATGGAGCTCTCCTTCGCATTTTGGCTGTTTGGGCCTTCGCGTTGATGTGGACACTCTTCCCAATGTTTGGCTGGAACAGATATGTTCCTGAGGGAAACATGACTGCCTGTGGAACTGATTACTTGACTCAGGATACGTTCAGCAAATCTTACATCTTAGTGTACTCAATCTTTGTGTACTACTCACCTCTGTTCTTGATCATCTACTCTTATTTCTTCATCATTCAGGCTGTATCTGCCCATGAGAAATCAATGAGAGAACAGGCAAAGAAGATGAACGTAGCTTCCCTCCGATCGTCTGAAGCAGCTAACACAAGCGCAGAATGCAAATTGGCTAAAGTTGCTTTGATGACAATATCTCTTTGGTTTTTTGCATGGACTCCATACTTGGTGATCAACTATGCCGGTATCTTCCAGTCCATTTCTATCAGCCCTCTGGCAACCATCTGGGGCTCTCTCTTCGCCAAAGCCAACGCTGTATACAACCCAATTGTCTATGGCATCAGCCATCCCAGATATCGTGCTGCACTGTACAAGAGATTCCCATCTCTTTCATGTGCCCCATCTGCTGAGGGAGACTCTGCTTCCGTGGCTTCTGGTGTTACAAATGTTTCAGAAGAAAAAGCACCATCTGCTTAAAAAGCAATAAACAAAATTATTGACTATCGTTGACGACAAATAATAAATCACACTTATTTATCCAAATTTGAAGCAAATAAGCGTCATCTTTACTATAATAGTGAAGAGAATATTTTGACAATAATGTTGATCATGAATGCAAGTTATTTTTAAACGCTTATGCTACATTGCTCGATAAATTTTGTGATGTATTAAGAATTTTATACTCGTATTTTATATACAAGCTCTATTGTACATCAATTTACGGGTTCAAGGACTATGAAAGATGGCTGATGTGTATATAATATAGTAAAACAACTCATATTTTATATAAATAAATAAATTAATATATATACCAATAAACCCAGCATACAGAAAATCAAAATACAGTCTATTTATTTATAGGGCATTGTAATAACATAAACTTATTTATGCAAATATGTTATACGCGGAGAGAGGCCGAGTTCCAAATGCAGCATAATTTTCCTACAACATTCGAATGGGGTTCATTAACGTTTTCTTTAAATTTTTCTTTTAAAACTATATGGAAATGTAAGATATATTGCATCAATTTT
>Chorista_aus_C139150_a_45_0_l_2140__LMS_triCas
CTGGATGCCTACTTGTACTGTGAGCCTCGAGGTCTCTTGAGTGGCACGTACAGTGGTCCAACAATCTTGCAATCACAACATCTTCATTCTGAAGGAAACAACTTATTTTCTGGAAATATAAATCGGTTCAACAACAGAAAAGTCTTTGATTTTCTTTACACCTTTAAAATAATTTTATTATCATGGATCAACTTCTAGCACCCAAAATGGAACGGCTATTTGGCTATCAAAACCAGACAGTAGTGGACAAGGTGCCACTGGATATGTTACATTTGGTCGACTCGCATTGGTTTCAATTTCCACCGATGAATCCGTTGTGGCATGGTATTCTAGGATTTGTGATGGTAATCCTCGGTTTCATGTCTTGGACGGGAAATGGAGTCGTTATATACATTTTCTCTACAACTCGAGTATTACGAACTCCATCAAATCTTCTAGTTGTCAATTTAGCTTTCTCAGACTTCTTAATGATGGTAGTAATGTCTCCGCCAATGGTTATAAATTGCTACAACGAGACCTGGGTGCTTGGACCTCTTATGTGTGAGATTTATGCAATGTGCGGTTCTTTGTTTGGCTGCGCTTCAATATGGACGATGACGTTTATAGCGCTTGATCGTTATAACGTCATTGTAAAGGGTATGGCTGCTAAACAAATGACCATTAAAACTGCCTTGTATCGAATCATCCTCATTTGGGTGTTTGCTCTCATGTGGACTATTGCTCCTTGTCTAGGATGGAACAGGTATGTTCCTGAGGGAAATATGACAGCTTGTGGAACTGACTACTTAACTAAAGATTGGCTTAGTCGGTCGTATATATTAGTCTACTCTATCTTTGTTTACTACTTGCCACTGTTTACGATCATCTACTCGTATTGGTTCATTGTTGCTGCTGTAGCGGCTCACGAAAAAGCTATGAAAGAACAAGCTAAAAAAATGAATGTAGCTTCGCTTCGCTCGTCAGAAGGCGCCGAAAAGAGTGCAGAATGCAAACTTGCGAAAGTGGCACTTACGACTATCGGATTGTGGTTCTTTGCTTGGACACCATACTTGGTTATCAACTATGTTGGCGTGTTCAACGGCGCTAACATAAGTCCTCTAGCTACAATATGGGGATCCCTCTTCGCCAAAGCAAATGCAGTGTATAATCCAATTGTTTATGGGATCAGCCATCCTAAATACAGAGCAGCTTTAAAAGAAAAGCTACCATTTTTGGTGTGTGGTGAAACTGAACAGGCAGCCGCCCCAAGTGATACTGCTTCTCAAGCGACAGCTAGTAGTACATAGATAAGATACTTATATGTAATAGTAGTAGTAGTACTGACAAAGCGATCATGAAGCGACACTTCTACATATATTCTTTCTACACAACAAAAATTATTTAAGAAAAATACTTACTTAATTATTACTCACATGCATGCTTTCTTAATGCTACTATTCCACTTTTTATGACACTAAAACGTATCCTTTCAGTATCTATCAGTCCATTTTATAAAGACTGTCGACTTTAAATACAATCTCTCAAATTTCAGTCTCTATAAAATATACTTAACTGATACACGACCGAACGGGTCTGAATGGGATCAGTCGTAGATGTAGATTTAAATACCCTAACAGGTGTGCTATGTACTATGCTGCACCGATAACCGCGATACAAATCGTAGAGACACGTTGACTATACACTTCTTGATGACAACTGGATTGACGAACTTGGACACGATTAATGCAAAATAACTATATCTTCCTCTAATTATGGTTTATTGCTTTATACTTTTATTGTATGACTCCTGTAAATACCCACAATATTATTAATACATAATCTCCCAAGTTATTTGTAACTTTTTCTCAATAAATCAATATTGAGCATGATTTTACACTTTTATTTTTTCATTATTATTTGAATGATCTTTGTACGGCTATTTGCTTTTTGTCGCCAAATGGAGCTACAATTTATCGTGGAATTTGAACTCTGTATATTTTATATCGTATTGACATCATCAACAGTTTTTTCCAGATTGCAATATCGAAATGTTCTCAACGATATAATTTCCACCTCGACGAGCACTTGTACATAGCTCGAATCACAACGACCAAAAAAAATAATTTTTCGCAGATTATGTAACGTACAGTTACGAGCAGTG
>Chorista_aus_s6001_L_12778_0_a_71_5_l_1564__UVB_bomMor
CTGCAGGTGAGAAGCGACTTTCGTGTCGAACTGCTCGCTTCAATACTCAGAGTTTCCACAGAGTGCGGAGAGCTGCAGCAATTTAGCTTTTTTTTTAAATCCGACATTATTATATTACTTCAGATTATTTAAATTAATTACTCAAAGTTATTCTTTTACTTTGTTGTAAAAAGAGGTATTACAACATGTTTTCCGACAATGAAAGTATTTCCGCCTTTTTTCCGATGGCTCAGCCATATACTGAGGTGGCCCCCAAGCTTTTGGGGTGGAACATCCCTGCAGAACATAGTGCATTAGTCCATCCACATTGGCGGGGGTATGAAGCTCCACCGAAGTTCCTACATTACGCCCTAGCACTTCTTTACTTTATACTAATGGCTCTCTCTATTACTGGAAATGGAATTGTTATATGGATTTTCTCGACCTCAAAATCATTGAAGACTGCAAGTAATATGTTCATTGTTAATCTCGCAATATTTGATTTGCTGATGATGCTGGAAATGCCGATGTTCATCGCTAACTCATTTTCTCAGAGATTACTTGGATATGAAACTGGTTGTGATATCTACGCCGTGTTTGGGTCCTTATCAGGAATGGGCGGGGCTATTACAAACGCTGTTATTGCTTTCGATAGATATAAGACTATTTCCTCTCCACTTGATGGTCGCATAAGCAAAACGCAAGCGGCCATTTTAATTGGGTTCACTTGGATGTGGACTATTCCGTTTACTGTTCTTCCACTCTTCAAAATATGGGGACGATATATTCCAGAGGGATTCCTCACGACATGCTCTTTCGACTACTTGACGGACGACTCAGACACGCGGGTATTTGTGGCGTCGATCTTCACCTGGTCTTACGTCATTCCCATGTTACTGATACTGTTCTTCTACGGACAGCTATTCCAACAAGTGCGGGGACACGAACGTATGTTGAAAGACCAAGCAAAGAAAATGAATGTCAAATCACTTGTAAGCAACCAGGACCCAAATAGGTCCGTTGAACTCCGTATCGCCAAGGTTGCCTTCACCATCTTCTTCCTGTTTATCTGCTCCTGGACGCCGTACGCTGTGATTACGATGACGGGAGCATTTGGAAATAGAGAATTGATAACGCCATTGTCAACAATGATACCAGCTATTTGCGCAAAGATTGTATCATGTCTAGACCCGTGGGTGTACGCCATCAACCACCCAAGATATAGAGCTGAACTTACAAAGAGAGTACCTTGGCTAGGAGTACGTGAAGTTGATACTGCGTCTGATACATCATCCCAAGTAACAGCTGCTAGCACCGCTATTGCCGCCGAATAACGATTGAATGATAAAGGACNAACTTGAAATCAAGATGGCGACTATAATTTACAGTATAAATATGTTTTATACGACTAAATAATTAACCGATGACGACCACGCTATGCATGTGGACAACGATTTGATATGATACACACACTGTTATAACATTTATACTTATAAATCAAATTTAAACTATAGAAGTTGTATTTGCAGATGTAAAATATTTTCTGTACAAATAAACTTCTATAGTTTGAATTTGATTTATAAGT
>Chorista_aus_s9206_L_37046_0_a_63_4_l_2315__UV5_anoGam
AAACATTATATGGAAATGTGGTCAGTGGGCACGAACTCCCGTGTCTAGGGCTGAGTCATCCGGAAATCCAGTACATATTCCCCACACATCATTAACATCAGAGAATACGACCATAACGAATCAAAGATGGCATCTTTATCACAGTTTGATTTTAATAGTAATTTAAGCGTCTTTAGACCGGAAGCGAGAATATCAGCTGACACCCGACTTTTAGGATGGAACGTACCTCCTTCTGAGCTGATCCACATCCCAGAGCACTGGCTATCTTATCCAGAACCAGAAGCTTCGATGCACTATCTTCTCGGGTTGTTATATATAGCATTCATGTTCGTCGCCATCATCGGGAACGGCCTTGTTATTTGGGTGTTTTCAGCAGCAAAGCCTTTGAGGACACCTTCCAACGTCTTCGTCGTGAATCTCGCCATTTGTGACTTCATGATGATGGTGAAGACGCCCATCTTTATCTTCAATTCATTCCAGCGCGGATTTGCCACGGGTCACGTTGGGTGCCAGGTCTTCGCTTTTATTGGGTCTCTCTCTGGTATTGGGGCTGCTATTACTAACGCCTGCATTGCATACGATAGGTACAATGTAATAGCTCGACCATTTGATGGCAAATTATCCCACACGAAAGCGCTTTGCATGGTTATTGGTATCTGGGCCTATACTGTACCATGGGCGGTGCTCCCTCTAATGGAATTTTGGGGAAGATTCGTACCTGAGGGATACCTGACATCTTGTACCTTCGATTATTTGATGGACACTTTTGACAACCATATGTTCGTAGCTGTGATTTTCACCTTCAGCTACTTAATTCCAATGTCTCTCATAATCTACTACTACAGCCAAATAGTTAGTCATGTAGTCAGTCACGAAAAATCTTTGAAGGAACAGGCAAAGAAAATGAACGTGGAATCACTTAGAAGTGGTCAACAAGCCAGTCAGTCAGCTGAGATACGAATTGCAAAAGCAGCCATTACGATCTGTTTCCTTTTTGTTGCTTCCTGGACACCGTATGCAATATTGGCATTAATTGGGGCATTTGGAGATAAAAGTCTTTTAACACCAGGTGTAACAATGATTCCAGCATGTACCTGTAAATTTGTTGCTTGTATAGACCCCTACGTCTACGCCATCAGCCACCCAAGATACAGAGTGGAGTTACAGAAACGATTACCCTGGTTGGCAATAAGAGAAAAGGAAGTTAGCGATAACACTTCAGCGGCTACAGAAAATACGCAGTCTGCTTCGGTGCCCAGTTAGAATCACGACGAACCACCTAGCACTTAATTAGAACAACATAAAACAATTTTACTACGACTAAACATTTTGGTTATTTCTAACAGAAAATATTATGTTGAACGAAGAAATTATGAACGAATCATAGAGTAAATTATGTCAATGTTATTAGATAGATGTACTACAACATTATTTATGTTCTATTACTTGCTGACGTTTATCTTTTGAATTAATTTTTATATCCATACGCTCAACAGTTCGTTAAGATGTTGTTGTACGATGATACTCGGTAGAGAAACCATCATTAATTCTTGTTTCTTTTTCCTTTCATAAAACTACTACACGTATAATTTTTAAGAGTATATTGAACAAACAACAATGTGCTATCTGATACAAACACGACGAAGGCATGTGTCAAACTAAATTGGATGTATTTTACAGTGTACGCCAATTATAGTAGAAATACTCTTTCCTAGTAACGACACGCGTTCACTGGCGCTAGAATATTCTTATGATTTTTATTTGCAATGATCTTCAAAGGTATTATAATTAATAAGTTTTGTTTATTATATAATGATGCATTTGAATATTTGACATGTAGTACACACTTCCGGTTTATGGACAGACACTTATATGATAAAAGCATGTAAGACAAAACCCCTATGTAAAAAACACCACCCTAAAAACCTAACCTAACAAAGACACATCTGGTCGCTCCGCAAACCACAAAATTGTGTTATAGGAGGATTAATGAAAATGCATAAATAATTTACAGTTTTGTATACTTGCATGTAATTTTGTACTATGAGGTTTGTCAATTAAGGAATGGGCAGCCATTCTTCCGTAACTGTATTCATTTACATTATTTATTTGTTCAGCATAATAGCTATAACTATCAGACTTAAGATATCAATTTGATGACGACCGCAATGACACGGAAAATATCGAATCTAAACCAGTTTATATATCCTTGTCATATCGTAATGATACCATTATGAAACTAACGAAATGATCAAGGGATATAGCTGTTAGTTAGATGACAGCGAAATATACTATATTGTATTACATAAAAATGT
>Ctenocephali_fel_C96322_a_6_0_l_1315__UV7b_acyPis
AGTGGTTTCACAATGAGGAACAAAATCAATAATGAATTTAATATTGTCCAAATAACGCCAGCGGTCTGACTGGCAGTTAGATTATGGATAATTCAAGTTTCAATCAAAATATCTCTGATGCGTTAAATGATGATTTTTCATCTGATATTGAGGTTTTCAAACGCGCCAACCCATTAAATTTATGGCGCCAATATGGATTTTTTGAAGATTCTTATTTGGACAACATCAATCAGCACTGGCTAAGTTTTCCTCCAGCAGGAAAATTGCAGCACCGGATTTTGGCAATTATATACGCTGTGATTATGGTTATAGGACTCATAGGAAATTCGCTGGAACTACTTCTTTTTGTAAGATGCCGATCTTTACGAACTCCTTCCAATATTCTGGTAGTAAATTTGGCTGTGAGTGATTTTCTCATGATGTCGAAAATGCCAATCTTTATTTACAACAGTATTCTACAGGGACCTGCACTAGGAAGCATAGGTTGCAGACTATATGGATTCGTAGGCGGCCTCACCGGAACAGCCTCAATCTGCACCTTGTCCGCAATTGCCTACGATCGCCAAAGGATCATTGCAAATCCTCTACAACCTATAAGCAATGTGTCACGTTCCCACTCTCGAAGGGCTGTGATTTACATTTGGCTCTACAGCCTAATTTTTGCTTCAATCCCACTATCTGATTCCAAACTTGGATCATATGTTCCCGAAGGATACCTCACTAGCTGTAGTTTCGATTATCTGACTGATACCATGGATGCAAAGTTGTTCATTTTAGTATTTTTTGTAGCCGCCTGGGTCATACCTTTTATAGTTATTATGGTTTCATATATTAAAATATTGATTGTGGTAAAACAGGCGAAGGAGTTCAATTTTGTGGTTAACCGTAGAATGGATAAAGCCAGAGGTGCTGAAGTTAAAATAGCTATAATCATAATAGTGATAATCAGCGTCTGGTTCCTGGCTTGGACGCCTTATGCGATTGTAGCATTACTTGGTGTTTTTGGGTATGGACATCTTATCAGTCCACTAGGGTCAATGATTCCAGCTTTATTTTGCAAGACAGCGAGTTGTGTGGATCCATTTATTTATGCCATATTACATCCGAGATACAGGAAGGAATTGAATAACTTTTGTTTAGGTAAAAAACAATTGCAAAGAAAACCTACACAAACCTCAGTGTGCACCATATCTTTGTATAGGCGTAGGGATGGACGGGAATCTTTTATGAAACATTCAACTTTTGAAACAACGTTTACTAATCATAAGATATCGGATGAGAATGGTAAAATATCGGTTGCAAGTGATAACTGATG
>Harpobittacu_aus_C125631_a_64_0_l_1514__UV5_anoGam
GTGGGCGCCTTCACAGTGTCCAGGGCTGTTCCAATCTTCCAGGCAGTGTTCAAAACTCGTTACAGTCTCCGCAGAAGAAGAACAAAGATGGCGTCTTTACTAGATTGGGATTTGAACAGCAACTTAAGCGTATTTCGCCCAGAAGCAAGAATCTCATCAGAATCAAGACTCCTGGCTTGGAACGTGCCTCCATCAGAGCTGGTGCACATCCCGGAGCACTGGCTGACTTACAAGGAGCCCGAGGCATCCATGCACTACCTCCTGGGGCTCCTCTACGTCGCCTTCATGTTTGTCGCTTTAATTGGAAATGGACTTGTCATTTGGGTCTTTTCAGCGGCCAAGCCCTTGAGGACGCCGTCCAATGTGTTCGTTGTCAACTTGGCTGTGTGTGACTTCATCATGATGCTGAAGACTCCGATTTTCATATATAACTCCTTCATGAGGGGATACGCCACTGGCCATTTAGGATGCCAAATCTTCGCCTTTCTCGGATCCATCTCTGGAATTGGTGCTGCCATCACAAACGCTTGCATAGCGTATGACAGGTATAACACGATTGCCCGGCCTTTCGATGGAAAGTTGACCCACACAAAAGCGCTCTGTATGTTGATAGGAATTTGGGCGTACACAGTGCCATGGGCGGTGCTTCCTACGCTCGAATTATGGGGAAGATTTGTCCCAGAGGGATATTTGACCTCCTGCACTTTTGACTATCTCACGGACACTTTTGACAACCGTATGTTCGTGGGGGTCATCTTCACCTTCAGCTACTTAATACCCATGTCCCTGATCATCTACTACTACAGCCAAATCGTTAGCCATGTGGTCCAGCACGAGAAGGCACTCAAAGAGCAGGCCAAGAAAATGAACGTGGAATCCCTTCGAAGTGGACAACAATCAAAGGAGTCCGCTGAGATCCGCATAGCCAAGGCCGCTATCACTATCTGCTTCTTGTTCGTGGCCTCCTGGACGCCTTACGCAGTTCTAGCGCTCATCGGCGCGTTCGGGGATCAAACACTGTTGACGCCTGGAGTAACGATGATACCGGCCTGTACCTGCAAGTTTGTGGCCTGCTTAGACCCCTACGTCTACGCCATCAGCCACCCGCGATACAGAGTCGAGCTTCAAAAGAGGGTCCCATGGTTGGCTATCAAAGAAAAAGAAATCAGCGACACCACGTCAAACGTTAGTGACGCGACCCAAACCGCAGCTGTTTCCAGTTAGAGTCACACAATTCTAGTGGAAAAAAAGTGTTACGTATTGAAAAAAATAGTTAGTTTATTAAAACTGTGATGCTTCATTATTGGAGTGTATTTTATTGATCAGTTTGTTGGAGACCATTGTTGTTCTCAACGCCTGGATTAATACCACCACAATGACGACCGCCATGCAACTTGATATGCAAAATGGTACCAATTTGAATACAACCTTATAAAACTATTAAATTGTAATTATTTGATAAAATTAAGATGTAAAATTATAATCTTAACAATAAATTTACTGTCCAAGCATTT
>Harpobittacu_aus_C128023_a_61_0_l_2053__UVB_bomMor
GTGAGAAGGGACTTGATTGTCGGCCTACTCGCTTCATTCTCTGTGCTACTTGTTTGGTTCAAATTCTAAAATATTTTACACTGTTGTTCCTGAATATCTGAGATCATTTTTTGAGTAATTTTTCAATTCAATTTTCGAAATGTTTACATACAATGAAAGTCTGTCGGCCTACATGCCAATGGCTTTACCCTACACGGATATGGTCGCCCCCAAAGTTTTGGGGTGGAACATACCCCCAGAGCACAGCGCCTTGGTACATCCTCACTGGAAAGGCTATGAAGCACCACCTAAATTTATGCACTATGCACTAGCTCTACTCTACACCATTCTAATGTTTATGTCCATTACTGGAAACGGAATTGTAGTCTGGATATTCAGCACTTCCAAATCTCTCAAGACTGCTAGCAATATGTTCATTGTGAACTTGGCTATATTTGATTTGCTCATGATGCTCGAAATGCCCATGTTTATTGCGAACTCATTTTCTCAAAGATTACTTGGCTATGAAACGGGTTGCGACATTTACGCCGTGCTTGGGTCGTTGTCAGGAATGGGTGGCGCAATCACCAACGCAGTCATTGCGTACGACAGATACAAGACGATTTCCAGCCCGTTGGACGGTCGTCTCTCACGTACACAAGCGGCTATTTTAATAGCATTCACGTGGATCTGGACAATACCTTTCACAGTTCTGCCTTTGTTCAAAATATGGGGACGATATACTACAGAGGGCTTCCTCACAACCTGCTCATTTGACTACCTGACGGATGACACCGACACACGAGTCTTTGTGATGTGTATCTTCACGTGGTCTTATGCTATTCCTATGCTGCTGATCACTTTCTTCTATTCACAGCTCTTTGTCCAAGTACGTGGGCATGAGCGAATGTTAAAAGAACAGGCCAAGAAGATGAACGTCAAATCTCTTGTTAGTAATCAGGATCCGAACAGATCTGCCGAAATTAGGATAGCCAAGGTTGCGTTCACAATTTTCTTCCTTTTCGTCTGTTCTTGGACTCCCTATGCTGTGATCACAATGATGGCAGCGTTTGGAAACAGGGAGTTGATAACGCCGTTGGCAACGATGGTTCCAGCGATTTGTGCTAAAGTTGTCTCATGTCTTGACCCCTGGGTGTATGCCATTAACCATCCAAAATACAGGGCCGAACTTACCAAGCGAGTACCATGGCTAGGTGTTCGGGAAGCTGAAACCTCTGATACCATTTCTCAAGGAACAAATGCAAGCAACACAACATCAGCCGGCGAGTAAGCAAAAAAGTACGAAGAAAATTGCATATAAATTTCTTATACATTTAGGTTAAACTCATTTATAAAATACATTTCATAAGAAAAATGAGACATTTTGATATTACATGCTGACAGCCTCTTTTTCTATGCTACAAAACGAGCTGTCATAGAAAATCAATCGTTAAACGTATTGAAGCTTTTAAAAGTTCCACCACCATCTTTTCAATCTTTCAGAACCATTTTCAAGCATCATTTCTATTTCAATAGCAAATAATTTTACATGAATTTGGTATACATAATACTTTTTAGACATATTTTATATTTGAAAGATGTTTGACTGCTATCTTATAATGTTTAAATTACTGTCTCATGTCAAAGGTATGTTAAAATGGCGGCTCTATCACAAGATGGCTGCACTTATATTATAAAAGAATATTAATTTATTTATACTTAAAATATATAATAGAAACAAAAGCATATCTTATTAATAATGAGAATTATAGATTATTTTTTAATGTATTTGTATTTTTACAATGGATTTTAAATAAATGTGTTTTATGTCTATCCATTTCATAGATCTAATATCTTTTCAAAAGTTTATTGTATAGATATTTAGATAATTTAAAGAAATGTACTCAAAGAATAACTCTTACAATTTACGACAACAACGCTATGAATCGTGAATATGAATTTGTCAAAACATTTGTGATTAAAATGACCCTGTACCATACTGTATAATTATAAATATTGTACTTAGATCATATTGTTAATAAGAATATGATCTAAGTACAATATTTATAATTAT
>Harpobittacu_aus_s1065_L_1371_0_a_73_4_l_1782__LMS_schGre
TGGTTTTACAGTTAGAAAATCGAGTCGTGTCCCTTGTGATTCCTCGTCAAAACCTGGCGGCAATCAAACTAAAGCTGGAGTAGTTCGTATTCGATTTTCTTCAGACTTCATTTGGAATAAAAACTTTGCCTAAATAAACAAGAGGAGTCACCATGTCTTTTCTTTCCGAGCCAAGTTTTAGCGCCCAACAATGGGGGGGTCATAGCGGAGGCTTCGGCAACTTAACCGTGGTAGACAGAGTGCCGCCAGAAATGCTCCACCTGGTCGATCCTCATTGGTATCAATTTCCCCCAATGAATCCCCTTTGGCACGGACTTCTTGGTTTTGCAATTGGTGTTTTAGGTTTTATTTCTGTCGTTGGTAATGGAATGGTAGTTTTCATTTTCACATGCACTAAGCATTTGAGAACTCCATCAAATCTTCTTGTTGTCAACTTGGCATTTTCCGATCTGTTAATGATGGCTACCATGTCACCACCTATGGTTATTAACTGCTACAATGAAACCTGGGTACTAGGGCCGTTTATGTGTGAACTCTACGGGATGTTCGGCTCCTTGTTTGGATGTGTTTCCATCTGGACGATGACGCTCATCGCCTTTGATCGGTACAACGTGATCGTGAAAGGCTTGGCTGCGAAACCAATGACAAGTAACGGTGCTCTTCTAAAAATTGCCGGAGTGTGGCTCTTCTCTGTTGGCTGGACCATTGCCCCTCTCTTCGGATGGAACCGATATGTGCCTGAAGGTAACATGACCGCTTGTGGAACTGACTACTTGACGAAAGACTGGGTCAGCCGCTCCTACATCTTGGTCTACTCCGTCTTCGTCTACTATGCACCACTTTTCTTAATCATCTACTCGTATTACTTCATTATTCAGGCCGTATCTGCTCATGAAAAATCAATGAGAGAACAAGCTAAGAAGATGAACGTTGCATCTCTACGATCTTCCGAAGCATCCAACACCAGCGCGGAATGCAAATTGGCTAAAGTAGCTTTGATGACTATCTCCTTGTGGTTCTTCGCATGGACGCCATATTTAATCATCAACTATGCGGGAATATTCGAATCCGCTAACATCACTCCTTTAGCCACCATCTGGGGATCTTTGTTTGCCAAGGCTAACGCTGTGTACAACCCCATTGTATATGGCATCAGTCATCCTAGATACCGAGCAGAATTGTACAAGAGATTCCCATCATTGGCTTGTAATTCAGGAAATGAAGGTGGTGATGCCACTTCAGTAGCATCAGGTGCTACAGGAATCTCCGACGAAAAAGCGTAAAAAACAAAATGTAAAAAAAAATTAAAATACCAACATTTAAAAGTGCTTTTTTAGTTAACTATAATCAATTCTTTATAAACAATAAGACGATCAAATGATTCACATACATCTACCAACATAATAAATTAAAATATCATTTAAAAGAAACACGCCAAGACTAACGGACATTGTTTTATTAAAATGGTAATGACAATATCAACAAAACATAAAACATATATATTTTTAGATGTTTATATTATTTTTTTAATAATAGCCAATTAATATGTTTTATGTTTTATATTACTTTTGGTAGATTTTGTGAATTTTACATTTATAAAACTTATTTGTGTTATACATGTTATATTTGTATACCATTATATAAGTTTATGGATTACGACAAAATGGCCGATGTGTGTATTATGTAAAAAATCATATTTTCTATAAATAAATCAATTAAATAATGTACCAATAAATAACCCAGCATACAGAAAATCAAAAAAAAAAAAAAAAAAAAAAAAAA
>Harpobittacu_aus_s6703_L_31159_0_a_8_3_l_2437__LMS_triCas
CTCGAGGTATCTTGAGTGGCACGTACAGTAGTAGAATATCAATACACCTGAAAAGAAAGGTTTTCATCCGATTCAAAATTACTCAAATATATTTTCACTAATTTATACAAGTAAGCAACTTTAAATTGTTATAATAAAGGTTAAAGAGCCAGCCTCATAGAAAAGCAGAATGGATCAACTACAACTATTGGCCCCAAAGATGGAACGCATCTATGGGTTACAAAATATGACAGTTGCTGATAAGGTTCCACCGGAAATGATGCATCTGATTGATTCCCATTGGTACCAATTTCCACCAATGAATCCATGGTGGCATTTAATCCTTGGCTTCGTGATGGTAATACTGGGCTTCATATCATGGGCAGGAAATGGCGTCGTTATTTATATCTTTTCTACAACTCGTGGTCTACGAACTCCTTCTAATCTTCTAGTTGTCAATTTAGCTTTCTCCGACTTCTTAATGATGGTTATAATGTCCCCTCCTATGGTAGTTAACTGCTACTATGAAACTTGGGTTCTAGGCCCGCTCATGTGTGAGATATACGCCATGTGCGGCTCCCTATTCGGCTGTGCCTCCATTTGGACCATGACCTTTATCGCACTTGACCGATACAACGTAATTGTGAAGGGCATGGCTGCAAAACCAATGACCATTAAAACATCTTTGTACAGGATCATCTTAATTTGGGCGTTTGCATTAATATGGACACTAGCACCTTGCTTCGGTTGGAACAGATATGTTCCTGAAGGCAACATGACAGCTTGTGGGACAGATTACTTATCCAAGGACTGGATTAGTCGCTCCTACATATTGGTCTACTCCATCTTCGTCTACTATTTACCTTTGTTCACCATTATATACTCTTATTGGTTCATTGTCTCGGCTGTTGCTGCTCATGAGAAAGCTATGAAGGAGCAAGCTAAGAAGATGAACGTTGCGTCTCTTCGTTCATCAGAAGGAGCAGAAAAGAGCGCTGAATGTAAACTTGCAAAAGTAGCCCTTACAACTATTGGTTTATGGTTCTTTGCCTGGACGCCATATTTGGTAATTAACTACGTCGGCATCTTTGGAGGGAGCAATATCAGTCCCTTAGCCACTATTTGGGGTTCACTTTTCGCAAAAGCTAATGCAGTATACAATCCAATAGTATACGGCATCAGTCACCCCAAATATCGGGCGGCACTTAAAGAAAAGCTACCATTCTTGGTGTGTGGAGAAACTGAGAAACAAGCGCCCCCCAGTAATGCTGACACAACTTCACAAGCCACTGCTGGCAGCATAGACAAAGCATAAAGTAGGAAATTATTAAAAAACAAGTGAGATACCATATAAGAGAAAAGTGTAAACAATATAGATATTATACTAGAGAAGGGAATTCATGGAGGCACCTGTACGTGGAAACGTGGCTGTGGTAAAAAGAGAAAGAAAATTGGCGAGGCCTAGTTATCTTTGTCAATGACGCATGCGTTGTTTGTAATATGAGTGACTGCTTCGTGTCCTGCAACATGGACATGAGTCGTTGAATTTACATAACCTATTCGCAGTTTCCATTCATATACAATACGACATCATACACAGTCGATCTCGGGTACCCGAAGAACCGAATGATTTCTGTCGCCGAGCGCCCAGCGCGAACACTTTTGATAAGCGCTGCTCTTCGGTTATACTCCGCACTTGGTTTCAACATTGCGACTGTATCGAGGTTATAACTGTTTGGTATATGTGCCAAGCTATTTGGACGTCAAGCGCGACCTCTACAAGTGGTATAGAACGACGAGAATTTCAAATTGAATTTTGTCCGGAGTTTGGTGCTGCACCCTGTATATAGTATGATTCAATAAGAACTGCATGACTGTTCTTTAACACCTCACTAACGATGTGCGGTGCTTGAAACGCTCTACTGACTTTAGTTCCTATGTTAATGAAACTTTTAAAGTATGTAAACGCAAATTTCTTTAAAATTCGTTACGTTGAGCACGATAAAAGGTTTAATTGCTATTGAAACGTTATCAACACTTTCACTTACAAGTGCAACATTGTTTTCATCTTAATGAGCACCACGACGTCGCACAGGAACAGGTTTATCACAAACTGAACCACCGTCTCCAACTTTTTTAATTAAGTCGCGAATCACGAGATCATGGAACATGTTTTTTCTTTTTTATGGAGTATTGTCTTCGCTGTGTCCTTAAGACTCTTAATACTCCATAAGATTAACTGATATAAAGTCGATGTACCCCCACTTGATGGCGAAAATATTTTTGTCAAAAATTCGCGAAGTTTTCGTTTCCATAATTGATTGTTTTTTTATTTTTTATTTTAAGACGATTTTAACATCTATGGACATAATCGTCTATTTGTCAGGTACCCAAACAAGTTTTTTCCAATTTCTGTTAGTCATAATTCTTGACATTTTAATGACTCATTATCAATGGC
>Nannochorist_dip_C143921_a_63_0_l_1706__LMS_bomMor
GCTTTGGCAGAAGACTGGAGTAGTTCGTTTTGGCGATTTTCTTCAGCTTTGACAGCAACTTTCAACAGTTCTTATCTCTTCTTTCAAATACGCAAACAACACACTAAGAACCACCATGTCTTTATTGTCCGAACCGAGTTTCAGCGCCCTAGCATGGGGCGGCCACCAAAGCGGAGGCTTTGGCAATTTAACCGTGGTGGACAAAGTACCGCCAGAGATGCTTCACATGGTCGACGCCCATTGGTATCAATTCCCCCCCATGAACCCCCTTTGGCACGGACTACTCGGGTTCGTGATCGGTGTTTTGGGTTTCATATCCGTCATCGGCAACGGCATGGTCGTCTACATCTTCACCACCACTAAGCCTCTCCGCACACCATCGAATCTCCTCGTTGTCAACTTGGCGTTCTCCGACTTCCTGATGATGTTCTGCATGTCCCCTCCTATGGTGATCAACTGTTACTACGAGACCTGGGTCCTGGGGCCACTCATGTGCGAAATCTACGCCATGTTCGGCTCCCTGTACGGTTGCGTGTCAATCTGGACGATGACGATGATCGCCTTCGACCGTTACAACGTGATCGTGAAGGGTCTCTCCGCGAAACCGATGACCAGCAACGGAGCACTCCTGAGGATCTTGGGCATCTGGTTGTTCGCCGTCCTCTGGACCGCCTTCCCCTTCTTCGGATGGAACAGATACGTGCCTGAGGGCAACATGACCGCTTGCGGTACCGATTACTTGACCAAGGATTGGTTCAGCAGGTCTTACATCCTAGTCTACTCAGTCTTCGTCTACTACATGCCTTTGTTGTTGATCATCTACTCATACTTCTACATCGTCCAGGCTGTATCTGCCCACGAGAAGAACATGCGAGAACAGGCCAAGAAGATGAACGTCGCCTCCCTGCGATCCTCCGAAGGTGCTGACAAAAGCGCAGAATGCAAATTGGCCAAGGTCGCCCTGATGACCATCTCCCTGTGGTTCTTCGCATGGACTCCATACTTGGTGATCAACTACACCGGAGTCTTCGAGAGCGCACCGATCAGCCCACTGGCCACCATCTGGGGATCAGTATTCGCCAAGGCAAACGCAGTGTACAACCCTATCGTCTATGGCATCAGCCATCCTCGATACCGCGCGGCTCTCTACAAGAGATTCCCCGCCCTGTCTTGCAGCAGCGCCCCAGAAGCTGACGGTGCCTCTGTGGCCTCCGGCGTCACCAACGTCTCGGAGGAAAAATCTTCCGCGTAAACTGCCCACCAAGAAGACCAATCGTTGACGAACCTCGCCCAGCCGGTCTGCAGCAACCTCCCGAAACGAAACCGACGCCACAAAGACTACCCTTCGGACCAACATCACCACTGAAGACAAATGCTGCGTTTGCCTCTGAATGTCAAACGCCGCCATTTGCAATTCCGGTCTATGTGACGCTCTAACTTCAAAGCAAAGCCTTGGTTTGAAGCCCGGCTGTTTGACAGCTAGAGTATCTCGTCCGGGTTCGTTTCTGTGATCATTCGTAGGTCTGCTGGCCGACTCGGGCATGTTGTTATGTTTAATTGTGTGCGTGAAGTGCGTCGCACTTCACTTCGCAAACGGACCGACGCTCTGATGGCTGATGTGTAAATACTAAATACAAAACAAAAACTATTCTTTTCTATATATAAATTAACTAATTGTATTAATTATTATACCAATATACCCAGCC
>Nannochorist_dip_s1018_L_1039_0_a_9_2_l_1201__UV5_anoGam
TCTTTAGGATCGGCACCAGTATCACAACCAGAGTTACGATGGAGTCCTTAGCACAGTTTGACCCGAACGGAAATCTCAGCGTGTTTCGTCCAGAAGCAAGAATATCAGCTGATGCTCGCCTCCTTGGCTGGAACGTTCCTCCTCACGAATTAATACACATCCCGGAGCACTGGCTGAGCTACCCGGAACCAGAAGCGTCCTTACACTACCTCTTGGGGCTACTGTATATCGCCTTTACGTTCGTGGCTCTGATAGGAAACGGCCTGGTGATATGGGTCTTCTCCGCGGCCAAACCTCTGCGAACGCCTTCAAATGTGTTTGTGGTGAATCTGGCTGTCTGTGATTTCATGATGATGGCGAAGGCGCCAATCTTCATCTACAACACCTTCAATCGCGGTTTTGCGTCCGGTTTCCTCGGTTGTCAAATTTTCGCCGTGATGGGGTCGCTGTCCGGAATCGGGGCTGCTGTGACGAATGCCTGCATAGCTTACGACAGGTATAACACCATTGCCCGTCCATTCGATGGCAAGTTAACACACACCAAAGCGATTTGCATGTTGATTGGAATTTGGGCGTACGCAATTCCGTGGACGGGACTTCCACTGTTTGAAATTTGGGGAAGATTCGTACCAGAGGGTTACTTAACTTCTTGCACATTTGACTACCTGACGGGCACGTTCGACAACCGGCTCTTCGTGGCCGTGATCTTCACCTTCAGCTACGTGCTGCCGATGTCCCTCATCATTTACTATTACAGTCAGATAGTGAGCCACGTGGTGAACCACGAGAAGGCGCTGAAGGAGCAGGCCAAGAAGATGAACGTGGAGTCCCTGCGCAGCAACCAACAGTCCAGCACTTCGGCGGAGATCCGTATCGCGAAGGCGGCCATTACCATCTGCTTCCTGTTCGTCGCCTCCTGGACCCCGTACGCGGTTTTGGCGTTGATCGGAGCCTTTGGCGATAAGTCTCTTCTGACGCCTGGCGTCACTATGATACCGGCGTGCACCTGCAAGTTCGTGGCCTGCATAGACCCGTACGTTTATGCTATCAGTCATCCGAGATACAGGGTGGAACTACAGAAGCGCGTACCCTGGTTGGCCATCAAGGAGAAGGAAATTTCCGACACCTCGTCCAACGCTACGGAGTGCAGCCAAGCAGTTTCAAGCTAATCTCATTCCCCGTTATGTAACGGCAAATCGCC
>Nannochorista_dipteroides_C89168_a_3_0_l_255
GTTGCAATGAGACAAATTGTTTAATTTATTATTATGACAAAGTACTCGACACAGTTGGATGTCGATCCCTGAGGACTCCAGCTAACATCTTGGTGATAAACCTAGCAGTGAGCGATTTCCTGATGATGTCCAAGATCCCACTGTTTATATACAACAGCATCTACTTGGGACCGGCACTAGGAGATTTTGCGTGTCGATACTACGGCTTCGTAGGGGGCCTAACTGGAAATGTGTCCATCTGCACTTTGGCGGCCA
>Nannochorista_philpotti_GADB01000862.1
TTCTGGGCATTCGACATTGTCTGGCGGCTTTGACTGAAGACTGGAGTAGTTCGTTTTGGCGATTTTCTTCAGCTTTGACAGCAACTTATCAACAGTTCTTATCTCTTCTTTCAAGTACGCAAAAACACTAACAGAACCACCATGTCTCTTTTGTCCGAACCGAGCTTCAGCGCCCTGGCATGGGGAGGCCACCAAAGCGGAGGCTTCGGCAATTTAACAGTGGTGGACAAGGTGCCGCCAGAAATGCTACACATGGTCGACGCCCATTGGTATCAATTCCCCCCAATGAACCCCCTGTGGCACGGACTGCTCGGCTTCGTCATCGGCGTATTGGGATTCATCTCTGTCGTCGGTAACGGAATGGTTGTCTACATATTCACCACCACCAAGCCTCTCCGCACACCGTCGAATCTCCTGGTAGTCAACTTGGCCTTCTCCGACTTCTTGATGATGTTCTGCATGTCACCGCCTATGGTAATCAACTGCTACTACGAGACCTGGGTACTGGGGCCCTTCATGTGTGAGATCTACGCCATGTTCGGCTCTCTCTACGGCTGCGTATCCATCTGGACGATGACCGTGATCGCCTTCGATCGTTACAACGTGATCGTGAAGGGTTTGTCTGCCAAGCCGATGACCAGCAATGGCGCCCTACTCAGGATCTTTGGAGTTTGGATGTTCGCCGTTCTGTGGACTGTCTTCCCCTTGTTTGGGTGGAACAGGTACGTACCGGAAGGCAACATGACCGCCTGCGGAACCGATTACTTGAGCAAGGACTGGCTCAGCCGATCCTACATCCTGGTCTACTCCGTCTTTGTCTACTACATGCCTCTGTTGTTGATCATCTACTCATACTTCTACATTGTCCAGGCCGTATCTGCCCACGAAAAGAACATGCGAGAACAAGCCAAGAAGATGAACGTCGCCTCCCTGCGATCCTCCGAAGGCGCTGATAAAAGCGCGGAGTGCAAGTTGGCCAAGGTTGCCTTGATGACCATCTCCTTGTGGTTCTTCGCGTGGACCCCGTATTTGGTGATCAACTACACCGGAGTGTTCGAGAGCGCCCCGATCAGCCCCCTGGCCACAATCTGGGGATCTGTCTTCGCCAAGGCCAACGCAGTCTACAATCCTATCGTATATGGTATCAGCCATCCACGATACCGCGCTGCCCTCTACAAGAGGTTCCCAGCTCTGTCCTGCAGCGGCACACCTGAAGCCGACGGCGCTTCAGTCGCCTCCGGCGTGACCAACATCTCGGAGGAGAAACCCTCCGCGTAAGCGCCCACCAACACAACATTCGTTGACGGACTTCGCCCACCGGTCTGCCAAATACCCGACGAAAATGAAACCGATGCACGGACGCGATTAAAGACAGCATCGGACGATAATGTCCGTACATTTTTACTTTATCGGCTGTGATAACTGGGTAGCAAATACGACATTTGCAATTGCGTTTGTGCGGGCGGCTTAACCTCAAAGGCCGACGTCAGATATTACCGGTTAACCAGCTGTTTGTTTGACGGTCCGACGGGAAATATCTGACGTTGCCTCGGGGACGTTCGCACGGACATCGGTTTCATTTCGACGACTATTTCGGGCCGGCAGATCGCGCAGGCACGGTTTTCAGTTATGTGTGTGTGACGTACAAGTCGAATTGCACGTCACTTCACACTAAACTCTAACATAAGGTTTGACGCTCTGATGGCTGACGTGTAAATACTAAATACAAAACAAAAATTCTTATTTTCTATATACAAATTAACTATTGTATTAATAATAATACCAATATACCCAGCATTAGAAAATAAAAAAAAAAAAAAAAAAAA
>Nannochorista_philpotti_GADB01001896.1
GTTCCTCCCCACGAGCTGATACACATCCCGGAGCACTGGCTGAGTTACCCGGAGCCGGAAGCTTCGCTACACTACCTCTTGGGGTTGCTGTACGTGGCTTTCACTTCGTGGCGCTGATAGGCAACGGCCTTGTGATATGGGTCTTCTCCGCGGCCAAGCCTCTGCGGACGCCGTCCAATGTGTTTGTAGTGAACCTGGCGATCTGTGACTTCATAATGATGGCGAAGGCGCCCGTTTTCATCTACAACACCTTCAATCGCGGGTTCGCTACTGGTTTTCTCGGATGCCAGATTTTTGCCACTATGGGAGCACTATCAGGAATCGGGGCAGGAGTAACAAACGCTTGTATAGCCTATGACAGGTACAATACAATCGCCAGGCCGTTCGATGGCAAACTGACGCACACCAAAGCGATTTGCATGTTAATAGGCATTTGGTCTTATACGATTCCCTGGACGGCTCTCCCGCTTTTTGAAGTTTGGGGTCGATTTGTACCAGAGGGTTACTTAACTTCGTGCACGTTCGACTATCTGACGAGAACATTCGACAACAAGCTGTTTGTGGCGGCGATTTTCACGTTCAGTTACGTCTTGCCGATGTCCCTCATCATCTACTACTACAGCCAGATAGTCAGCCACGTGGTGAACCACGAGAAACAGCTGAGGGAGCAGGCTAAGAAGATGAATGTGGAGTCGTTGCGCAGCAACCAGCAGTCTAGCACGTCAGCGGAGATCCGCATAGCGAAGGCGGCCATCACTATATGTTTCCTGTTCGTGGCCTCCTGGACGCCGTACGCGGTTCTGGCGTTGATCGGCGCCTTCGGAGACAAGTCCCTGCTGACGCCCGGCGTTACCATGATTCCGGCGGTTACCTGCAAGTTTGTGGCCTGCATAGATCCCTATGTTTATGCCATTAGTCATCCCAGATACAGGGTGGAACTGCAGAAGCGTGTACCATGGTTGGCCATCAAGGAAAAGGAAATTTCCGACACATCATCGAACGCAACAGAATGCAGCCAAGCTGCTACAAGCTAATTATATTGTAAATGTAACGACAATTACATTTTATTTTAAACGACGAGAATATGTATATTGACATGATTTACGGAATATGGTAGTTTCCTTGATAATAAATATGATAACCAAGTTCCTTGTGAAGTACAAAGTGGTCCAATAATTATGGGAACAACTAGTGCTTAATTTTGTTACTGTGTGGTACTTCCATAATTATGTTGTCCACAATTTGTAACATTAAAGAAATATAATAATTCCGAGCATCAATTAATGTTTTATTTAATGTTTAAACCACGGAGGTGGTTTGCAAGTGCGCAGACACAGAACTATCAACCGAATTCTGAATGACCCGAAACGGGGCTACGGCTGCACAGCAAGATGCTGCGTCAAAGAGAGCTGGATCATTCGTCTGCGACGATCACTGGGCGCCATAAAGTGGAAGTTGCGCTAATATAACTTAAAATGTTATGATTACTAATTGTATACCTAATTTGACATGATTCTCCTCGATTCGTAAATAT
>Nannochorista_philpotti_GADB01024620.1
CAAGATCTGGGGACGTTATGTACCAGAGGGCTTTCTCACCACATGCTCCTTCGACTATCTGACTGACGACTCGGACACCAGAGTCTTCGTGGCTTCCATCTTCACATGGGCGTACGCGATCCCCATGTGTCTGATTCTGTTCTTCTACACGCAACTCTTCTTTCACGTTCGTGGACACGAACGCATGCTGAAGGAGCAGGCGAAGAAAATGAACGTCAAGTCGCTCGTGAGCAACCAAGACCCGAACCGCTCAGCGGAGATGCGAATCGCCAAGGTGGCGTTCACGATCTTCTTCCTGTTTGTGTGCTCGTGGACTCCGTACGCGGTGATCACCATGATGGGAGCATTCGGAAATAGGGAACTTATTACTCCTCTCTCGACTATGATTCCTGCTGTAGCTTGTAAAATTGTATCCTGCTTAGATCCTTGGATCTATGCC
>Oropsylla_silantiewi_GAWY01002314.1
CATACATATATTTGCCGTACTGTTAGTGTTTAGCATATTACAATAATAAAATTACAATATTTCATTACAAGGGTCTTGCTGCCAAACCATTAACAAACAAAGGATCAATTTTGCGAATTCTCCTCGTGTGGGCGTCATCCATTACGTGGTCCATACTTCCGATTTTCGGCTGGAATAGATATGTGCCAGAAGGAAACATGACGGCATGCGGCACGGATTACCACAACAAGGAATGGTTTAGCAGATCCTACATTCTGGTCTATTCCGTCTTTGTTTACTATTTACCACTCTTCTGCATCATCTATTCGTATTTCTTCATTGTGCGAGCAGTAGCGGAACACGAGAGGAGCATGCGGGAACAAGCCAAGAAAATGAAAGTGGCGTCGCTTCGATCTTCGGGTTCGGGAGCACCCGGATCCAACGACAAAAGCGCGGAATTCAAACTCGCAAAAGTTGCGCTCATGACAATAGCTCTGTGGTTCTTCGCCTGGACGCCATATCTCGTAAAATACTCTGAATTCACTTTAAGACACTTGCTCATTTTTGCCTAATATACATAATTTAACAAATCGCAGGTGATAAATTATACGGGCATCTTTGAAACCGCTAATATCAGTCCGCTCGGCTCAATTTGGGGCTCGTTATTTGCCAAGGCGAACGCAGTCTACAATCCTATTGTATACGGAGTAAGTCATCCTCGTTATCGGGCTGCTTTGTTCAAGCGCTTCCCTTCCCTGTTGTGCGCACCAGAAGCACAACCGGAAGTAGACCTGCAGTCTTTAGCTTCCGGAGTAACGGCCGTGGCAGAATAAAGCTATTTCACTCGATTGCTTTAAATTTTTATTTAAGCAAACATTCATTTGTGAACATTATGATTTTTTTAAATATTTAGTGAGATCGATAATAATGCGACAG
>Oropsylla_silantiewi_GAWY01023024.1
CCTTGTTGTATGTTTCTAAAATCGGATTAGGGTTAATCTAATTATGTACCCTCGCACCGCATTTACAAATAAGATTGTTTTGCTCAGACATTCGTAGGTCATTCAGTCCCTGGACATTATCGGGCCGTCATATCATTCGTTCGTGCGGGATGGACTCCACAACGACGAGCGTGGGCCAATTCGGCCCAACGCAGTCCTACCCGTTCTCATGGGAACGATTCTCGAGGGACCCTTTCGCCAATCTGACGGTTGTCGACAAGGTGCCGCCGGAGATGCTGCACATGGTGGACGTGCACTGGTACCAGTTCCCGCCGATGAACCCGATGTGGCACAGCATCCTGGGTTTCGTGATCGGCATGCTGGGCGTCATATCGTTCATCGGCAACGGCATGGTGATCTTCATATTCACGAGCACCAAACAGCTCCGGACGCCGTCTAACCTGCTGGTGATCAACCTGGCCGTCTCCGACTTCCTGATGATGTTCTGGATGTCACCGCCGATGGTCATCAACTGCTATTATGAGACCTGGATACTCGGTCCCTTGATGTGTGAGTTGTACGGCATGTTCGGATCTCTGTGCGGG
>Panorpa_communis_transcript-60_16502
GGGGTCATTCCAGATGGCGGCACTTACATCCCTCGCAGTTGAGAGATTTCTGATATCCAGGCCAAAGCAAATGGGTAAATATCTTCGATTTCGGTTCTACGTAATCTGTATCACCATCTGCTGGATCTGGTCCTTGTTGATGTCGATGCCGCCCTTATTTGGGTATGGTCGTTACGGATGTGACGTCACTGGAGCGAGTTGTGATCTCGATTTTCGGCCACTAGATCTCGAAAAGTTTATTTTCAACATCGTCGTTGTTATTTTCAATGGAGTTGTTCCTGTTATAATAACATTGCAGTGCCTTTTCCATGCTTTGAAAGTTCCCGAGGATTTGGAAAACATGGAAAAACATTTTAATCACAAAAGCCTGACTAAGACGTGTACGATGTTAACAGCTGTAACATATCTCATGTGGATCCCCCAGGGTGTGTTAACTCTGGGAATAATCTCTGGATTACTGACGTCACTCGATATGCCTGTTGCGTTAGCCGTTATGGCGCCATTAGGCTGCGAGGCCGCTGCTGTTTTCCCGGTGTTATCTTACTTGGCTTTTAATGAAC
>Panorpa_communis_transcript-60_19767_16502
TGTAGCTGCAGGTGATTCGATCTTAGCAATAATGTCATCTGTGCCACCCATTTCTTGCAGCTGGGATATTCTGGATCATTCCCACAGGACCTTACTTGGTGCCTGCATTCTTATATTCGGTGTGACAGGGGTGATTTTCAACGGGTGGCTCGCCAGCTCCTTCCTCCACTTGAATTCCGGGCTGCTGTGCGCTAAGAGTCACATTCTGATTCTCAACTTATGCGTCGCTTCCTTGGGCCGCGGTTTGATGTCCGGATTTCCGTTCACTGCATCTTCGGCGCTTGCTGGCAGATGGTTGTTTGGGTCCACTTGTTGTCAGCTATTCGGGTTTCTGAAACAGATGTTGGGGTCATTCCAGATGGCGGCACTTACATCCCTCGCAGTTGAGAGATTTCTGATATCCAGGCCAAAGCAAATGGGTAAATATCTTCGATTTCGGTTCTACGTAATCTGTATCACCATCTGCTGGATCTGGTCCTTGTTGATGTCGATGCCGCCCTTATTTGGGTATGGTCGTTACGGATGTGACGTCACTGGAGCGAGTTGTGATCTCGATTTTCGGCCACTAGATCTCGAAAAGTTTATTTTCAACATCGTCGTTGTTATTTTCAATGGAGTTGTTCCTGTTATAATAACATTGCAGTGCCTTTTCCATGCTTTGAAAGTTCCCGAGGATTTGGAAAACATGGAAAAACATTTTAATCACAAAAGCCTGACTAAGACGTGTACGATGTTAACAGCTGTAACATATCTCATGTGGATCCCCCAGGGTGTGTTAACTCTGGGAATAATCTCTGGATTACTGACGTCACTCGATATGCCTGTTGCGTTAGCCGTTATGGCGCCATTAGGCTGCGAGGCCGCTGCTGTTTTCCCGGTGTTATCTTACTTGGCTTTTAATGAAC
>Panorpa_pry_C62911_a_4_0_l_254__LMS_schGre
CCAATGAATCCCCTTTGGCATGGGATACTTGGTTTCGTCATCGGCTGCTTGGGAGTCATTTCCTGGACCGGAAATGGCGTCGTCATCTACATCTTCTCTTGCACCAAGTCACTACGAACTCCATCCAACCTCTTGGTTGTCAACCTCGCATTCTCCGACTTCTTTATGATGGTGGTCATGTGCCCTTTCATGCTAATCAACTGCACGCATGAAACATGGGTATTCGGTCCATTTATGTGCGAGCTGTATGCTTT
>Panorpa_pry_C73061_a_6_0_l_336__LMSb_attCep
ATGACCTCCTGCCGCCACGACGATTTTTCCAAGGACAGGTGCAGGGAGACGTACATCCGGGCCCACTCCGTCTTCGTCTACGCCTTGCCATTGGGCATCATCATCTATGCCTATTGGTTCATCGTTAAGGCCGTAGCCGCCCACGAGAAGCAGATGAGGGAACAGGCGAAGAAGATGAACGTTGCATCTCTCAGGTCATCTGAAGCTCAGGCAACTAGCGCTGAGTGCAAGCTGGCTAAGATTGCCATGATGACGATCTCTCTGTGGTTCATCGCATGGACTCCTTACCTCATCATCAACATTGCCGGTCTCTTCGCTCCATCTTCTCTCAGCCCA
>Panorpa_pry_C105408_a_12_0_l_1495__LMS_triCas
GTCCCCTTGAGCGGCACGTACATCAAGTATTCACTGTGAATCTACAGCTGACCCGTTTAATATTTTACCTTTTTACATACTCTGATATTTAAAAAGAAATATCTCTATTTACTTTTACTACAATGGATCAACTACTGGCACCGAAAATGGGGAAACTTTTTGACTACCAAAATTATACAGTTGTAGATAAGGTACCACCAGATATGCTGCACTTAGTGGATTCGCATTGGTTCCAATTCCCACCGATGAATCCGTTGTGGCATGGTATTTTAGGATTTATCATGGTCGTTCTTGGATTTATATCTTGGACAGGAAATGGAATTGTTATCTATATTTTTTCTACAACTCGTGGCTTGCGTACACCGTCAAATCTTCTAGTTGTTAATTTAGCCTTTTCCGACTTTTTAATGATGGTTGTTATGTCTCCACCCATGGTGGTAAATTGTTATTATGAAACCTGGGTGTTAGGGCCTCTAATGTGCGAAATTTATGCCATGTGTGGGTCCTTATTCGGGTGCGCATCAATATGGACGATGACGTTTATAGCGCTTGATCGGTATAACGTAATAGTTAAGGGAATGGCCGCAAAACCTATGACAATTAGAACTGCTTTGTATAGGATAATTCTCATTTGGTCGTTTGCTCTGATATGGACTATTGCTCCATGTTTAGGGTGGAACAGATATGTTCCCGAGGGTAACATGACTGCCTGCGGGACGGACTATTTGACCAAAGACTGGCTGAGTCGATCCTATATTATAATCTACTCCATCTTTGTTTACTACTTGCCTTTATTCACAATTATTTATTCATACTGGTTCATTGTTGCAGCAGTTGCAGCACACGAAAAAGCTATGAAAGAACAAGCCAAGAAAATGAATGTTGCTTCTCTACGATCATCGGAAGCTGCAGAAAAAAGTGCAGAATGTAAGCTTGCGAAAGTTGCGCTTACTACAATTGGCTTGTGGTTCTTTGCGTGGACACCATATTTGGTCATAAACTACATAGGAATATTCAACGGAGCAAATATTAGCCCTTTGGCAACCATTTGGGGATCTCTCTTTGCTAAAGCTAATGCAGTGTACAATCCTATTGTTTACGGAATAAGTCATCCTAAATATAGAGCTGCTTTGAAAGAGAAAATTCCATTCTTGATTTGTGGTGAGACTGACAAACCTGCGCATGCTCCCGGAAATGATGCGGTGTCACAAGCGACAGGCGGTAGCACTGACAAAATGTAGTGTTTTTGATGCAATTAAAAGTCTTCAAAGTTTGATGATTTGATAATGACATTAACTCAAAACGTTTTCATTTCTCTGAGGTTGCTCTTAATTTTTGCCAAAAGTAAGGATTTTCAAAAGCATTGAACTTAGCTTTTTTTATGACGGCAACATTTGATATCGAACATATGTATTTTATATATTGTATAGCAATTATTGTCTATTAGAATACAATATTATCCGCCCTTTCCTTGATTAAAGCATAAAACACGGCG
>Panorpa_pry_C111283_a_30_0_l_3057__LMS_papXut
GTCCCTTGTGGTTCCTTGACAGAGTCTGGCGGCGCGGCGTTAACTTTCAAGACTGGAGTAGTTCGTCAAAGCGATTTTCTTCAGACTTTTTGAAGCACATTTGTTTATAATTTACATTTTTAATTAAACAATAATCCATCATGTCAATTATTTCTGAACCTAGCTTCAGTGCCCTCTCCTCATGGGGAGGTCACACAGGTGGTTTTGGCAATATGACAGTGGTGGACAAAGTGCCGCCAGAGATGCTCCATATGGTGGACTCCCATTGGTACCAATACCCTCCCATGAATCCCTTATGGCACGGACTTCTTGGTTTTACGATTGGTGTTCTGGGAGTTATTTCTATCATCGGAAACGGAATGGTAGTTTACATCTTTACCTCGACGAAACCACTCCGTACTCCATCCAATTTACTAGTTGTCAACTTGGCCTTCTCTGACTTCCTGATGATGTTCACCATGGCCCCACCTATGGTTATAAACTGTTACTATGAAACTTGGGTTTTTGGACCGTTCATGTGTGAGGTTTATGCCATGTGCGGATCTCTGTTCGGATGCATTTCCATCTGGACCATGACATTGATTGCCTTTGACCGATACAATGTCATTGTTAAGGGTCTTGCTGCCAAACCAATGACTAGCAATGGAGCTCTTCTTCGTATATTTGGAGTTTGGGCATTCTCCCTCATGTGGACACTCTTCCCAATGTTTGGATGGAACAGATACGTACCTGAAGGAAATATGACTGCTTGCGGAACTGACTACTTGAATCAGGAATGGTTGAGCAAATCTTACATCTTGGTCTATTCCATATTTGTCTACTACTCACCTCTGTTCATGATCATCTACTCATATTTCTTCATCATCCAGGCTGTATCTGCCCATGAAAAATCAATGAGAGAGCAGGCAAAGAAAATGAACGTAGCTTCCCTCCGATCCTCCGAAGCAGCCAACACTAGTGCGGAATGCAAATTGGCCAAAGTTGCTCTGATGACTATTTCTCTGTGGTTTTTCGCCTGGACACCATACCTCGTGATCAACTACGCCGGAATCTTCCAGTCCATCTCCATCAGCCCATTGGCAACCATCTGGGGCTCCCTCTTCGCAAAAGCCAACGCTGTCTACAATCCTATAGTCTACGGCATCAGCCATCCCAAATACCGAGCTGCCCTTTACAAGAGATTCCCATCTCTATCATGCGCTCCATCTTCTGAAGGTGATGCAACTTCCGTTGCTTCTGGAGCTACTAACGTTTCAGACGAGAAGGCACCTTCTGCGTAAAAAGCAACAACTTCAATGAATAATTTTGCTAATTTACGAAAATACAAATGTAGAAAAATTAATGACGACTAATAATGGTTCACATTTATTTGCTGAAATTTCAATAAAATATTTAGTATAATATAAAAGTAAGAGCAATAATTTCTGTAAATTTGATGTTCTGTAAAATTGTATCGATTTGCATACGAGTAAATGTATTGATAGATTTTTGGGCAAATATTGTGAACTATTCAGAATTTTTATCTCGTGTTTTATGTACAAGCTGTTATTGTATATCATTTTACGGGTTCAAGGACTATGATAATATGGCTGATATATATATAATATACTAAAAGAACACATATTTTATATAAATAAATAAATACACCAATAAACCCAGCATACAGAAAATCAAGTCAGTGTCTTTTTATTTTTCATTATCATCAAATGAGTTTCATTAACAATAATAGTATATATTCAAAGTCTAGAACAGAATTCATAGAGAACAGACGACCACATTAAGAATACAGAGACTTTTCTTATCTCATCTTATTTAATTTGTTATATTACAATTTATAACATAAAATTCAACTATAGAATTATGCAATGTTTCTTCCTAATGACAGTTCAGTGACATGGGGAATGGGCGGCAGCCTTTTGGACAGTATCCTGCCTGATATGCGTCCAAAGGTCTCTTTTTATTGGAATGTACATTCTGCAGTCAATCCCATATGGCATAGTGTTTTTGCTATTGCAATGGGAGTTCTTACAATAATCTCATTAATTGGAAATGGAATCGTTATTTATGTCTTCACCACAACCAAATCGCTTCGAATTCCGGCCAACCTTTTAATAATTAATTTGGCGTTCTCGGATTTCTTCATGCTGTTCACACTGACTCCACCAACGGCTCTAAACTCCTACTACAGAACTTGGATTCTTGGTCCATTTATGTGTGACCTATATGGCATGCTGTGCTTCCTGTTTGGCAGCGTATCCATCTGGACGATGGTTCTCATTGCTTTTGATCGTTACAGCGTTATTGTAAAGAGCCAAACGACCAAGTCAATGACCACCGCAGGAGCACTTGTTCGTATCAGCGGTGTTTGGACATTTGCTCTCATTTGGGTGCTTTTCCCAATGCTTGGATGGAATAGGTATGTTCCTGAAGGAGTGATGACTGGTTGTGGACTCGACTACTTGTCTGAAGATTTTCATAGCAAGTCGTTTATCTTAACCTACTCTTTCTTCATTTATTGTTTGCCACTTTTCTGCGTAATCTACTTGTATTTTCACATTATTAAGAATGGGCGTCAAATATCTAAGGAGTGTTCTCAGGAAGAAACCCTTGGATTATCAAAGATATCAGATTTGATTGCTGAATATAAATTTGCCAAAGCTATTCTGATATCCATTATTATTTGGTTCGTTAATTGGACGCCATACCTAGTTATTAACTACATTGGATTGTTTCGATTGGTTGCTTTAAATCCTCTGACAACCTCTTCTAGCTCTTTATCCTCGAAAACAACGACCATAAATAATCCGATAATCTACGCTATGAACTACCCAAAATATCGGAATGCCCTCTACAAGAAATTTCCAAAATTGTTTTGTGCTTCTTGTGGGGAAAAAGATTCTATTTCCGGGCCTTCTGCAGCTATTAATGTTTCTGTCCATCAAATGTAACTACTACTAAACTGCGGTAACATTCATAGAGAATTAAGAAAAGTAGAACTTATTTAAGCACAAATTATAATTTTATATTATTTTTTATGTGAATAATTTTATATACTCG
>Panorpa_pry_C118757_a_18_0_l_1494__LMS_triCas
CTCGAGTCCCCTTGAGCGGCACGTACATCAAGTATTCACTGTGAATCTACAGCTGACCCGTTTAATATTTTACCTTTTTACATACTCTGATATTTAAAAAGAAATATCTCTATTTACTTTTACTACAATGGATCAACTACTGGCACCGAAAATGGGGAAACTTTTTGACTACCAAAATTATACAGTTGTAGATAAGGTACCACCAGATATGCTGCACTTAGTGGATTCGCATTGGTTCCAATTCCCACCGATGAATCCGTTGTGGCATGGTATTTTAGGATTTATCATGGTCGTTCTTGGATTTATATCTTGGACAGGAAATGGAATTGTTATCTATATTTTTTCTACAACTCGTGGCTTGCGTACACCGTCAAATCTTCTAGTTGTTAATTTAGCCTTTTCCGACTTTTTAATGATGGTTGTTATGTCTCCACCCATGGTGGTAAATTGTTATTATGAAACCTGGGTGTTAGGGCCTCTAATGTGCGAAATTTATGCCATGTGTGGGTCCTTATTCGGGTGCGCATCAATATGGACGATGACGTTTATAGCGCTTGATCGGTATAACGTAATAGTTAAGGGAATGGCCGCAAAACCTATGACAATTAGAACTGCTTTGTATAGGATAATTCTCATTTGGTCGTTTGCTCTGATATGGACTATTGCTCCATGTTTAGGGTGGAACAGATATGTTCCCGAGGGTAACATGACTGCCTGCGGGACGGACTATTTGACCAAAGACTGGCTGAGTCGATCCTATATTATAATCTACTCCATCTTTGTTTACTACTTGCCTTTATTCACAATTATTTATTCATACTGGTTCATTGTTGCAGCAGTTGCAGCACACGAAAAAGCTATGAAAGAACAAGCCAAGAAAATGAATGTTGCTTCTCTACGATCATCGGAAGCTGCAGAAAAAAGTGCAGAATGTAAGCTTGCGAAAGTTGCGCTTACTACAATTGGCTTGTGGTTCTTTGCGTGGACACCATATTTGGTCATAAACTACATAGGAATATTCAACGGAGCAAATATTAGCCCTTTGGCAACCATTTGGGGATCTCTCTTTGCTAAAGCTAATGCAGTGTACAATCCTATTGTTTACGGAATAAGTCATCCTAAATATAGAGCTGCTTTGAAAGAGAAAATTCCATTCTTGATTTGTGGTGAGACTGACAAACCTGCGCATGCTCCCGGAAATGATGCGGTGTCACAAGCGACAGGCGGTAGCACTGACAAAATGTAGTGTTTTTGATGCAATTAAAAGTCTTCAAAGTTTGATGATTTGATAATGACATTAACTCAAAACGTTTTCATTTCTCTGAGGTTGCTCTTAATTTTTGCCAAAAGTAAGGATTTTCAAAAGCATTGAACTTAGCTTTTTTTATGACGGCAACATTTGATATCGAACATATGTATTTTATATATTGTATAGCAATTATTGTCTATTAGAATACAATATTATCCGCCCTTTCCTTGATTAAAGCATAAAAC
>Panorpa_pry_C125485_a_25_0_l_3012__LMS_papXut
TGTCCCTTGTGGTTCCTTGACAGAGTCTGGCGGCGCGGCGTTAACTTTCAAGACTGGAGTAGTTCGTCAAAGCGATTTTCTTCAGACTTTTTGAAGCACATTTGTTTATAATTTACATTTTTAATTAAACAATAATCCATCATGTCAATTATTTCTGAACCTAGCTTCAGTGCCCTCTCCTCATGGGGAGGTCACACAGGTGGTTTTGGCAATATGACAGTGGTGGACAAAGTGCCGCCAGAGATGCTCCATATGGTGGACTCCCATTGGTACCAATACCCTCCCATGAATCCCTTATGGCACGGACTTCTTGGTTTTACGATTGGTGTTCTGGGAGTTATTTCTATCATCGGAAACGGAATGGTAGTTTACATCTTTACCTCGACGAAACCACTCCGTACTCCATCCAATTTACTAGTTGTCAACTTGGCCTTCTCTGACTTCCTGATGATGTTCACCATGGCCCCACCTATGGTTATAAACTGTTACTATGAAACTTGGGTTTTTGGACCGTTCATGTGTGAGGTTTATGCCATGTGCGGATCTCTGTTCGGATGCATTTCCATCTGGACCATGACATTGATTGCCTTTGACCGATACAATGTCATTGTTAAGGGTCTTGCTGCCAAACCAATGACTAGCAATGGAGCTCTTCTTCGTATATTTGGAGTTTGGGCATTCTCCCTCATGTGGACACTCTTCCCAATGTTTGGATGGAACAGATACGTACCTGAAGGAAATATGACTGCTTGCGGAACTGACTACTTGAATCAGGAATGGTTGAGCAAATCTTACATCTTGGTCTATTCCATATTTGTCTACTACTCACCTCTGTTCATGATCATCTACTCATATTTCTTCATCATCCAGGCTGTATCTGCCCATGAAAAATCAATGAGAGAGCAGGCAAAGAAAATGAACGTAGCTTCCCTCCGATCCTCCGAAGCAGCCAACACTAGTGCGGAATGCAAATTGGCCAAAGTTGCTCTGATGACTATTTCTCTGTGGTTTTTCGCCTGGACACCATACCTCGTGATCAACTACGCCGGAATCTTCCAGTCCATCTCCATCAGCCCATTGGCAACCATCTGGGGCTCCCTCTTCGCAAAAGCCAACGCTGTCTACAATCCTATAGTCTACGGCATCAGCCATCCCAAATACCGAGCTGCCCTTTACAAGAGATTCCCATCTCTATCATGCGCTCCATCTTCTGAAGGTGATGCAACTTCCGTTGCTTCTGGAGCTACTAACGTTTCAGACGAGAAGGCACCTTCTGCGTAAAAAGCAACAACTTCAATGAATAATTTTGCTAATTTACGAAAATACAAATGTAGAAAAATTAATGACGACTAATAATGGTTCACATTTATTTGCTGAAATTTCAATAAAATATTTAGTATAATATAAAAGTAAGAGCAATAATTTCTGTAAATTTGATGTTCTGTAAAATTGTATCGATTTGCATACGAGTAAATGTATTGATAGATTTTTGGGCAAATATTGTGAACTATTCAGAATTTTTATCTCGTGTTTTATGTACAAGCTGTTATTGTATATCATTTTACGGGTTCAAGGACTATGATAATATGGCTGATATATATATAATATACTAAAAGAACACATATTTTATATAAATAAATAAATACACCAATAAACCCAGCATACAGAAAATCAAGTCAGTGTCTTTTTATTTTTCATTATCATCAAATGAGTTTCATTAACAATAATAGTATATATTCAAAGTCTAGAACAGAATTCATAGAGAACAGACGACCACATTAAGAATACAGAGACTTTTCTTATCTCATCTTATTTAATTTGTTATATTACAATTTATAACATAAAATTCAACTATAGAATTATGCAATGTTTCTTCCTAATGACAGTTCAGTGACATGGGGAATGGGCGGCAGCCTTTTGGACAGTATCCTGCCTGATATGCGTCCAAAGGTCTCTTTTTATTGGAATGTACATTCTGCAGTCAATCCCATATGGCATAGTGTTTTTGCTATTGCAATGGGAGTTCTTACAATAATCTCATTAATTGGAAATGGAATCGTTATTTATGTCTTCACCACAACCAAATCGCTTCGAATTCCGGCCAACCTTTTAATAATTAATTTGGCGTTCTCGGATTTCTTCATGCTGTTCACACTGACTCCACCAACGGCTCTAAACTCCTACTACAGAACTTGGATTCTTGGTCCATTTATGTGTGACCTATATGGCATGCTGTGCTTCCTGTTTGGCAGCGTATCCATCTGGACGATGGTTCTCATTGCTTTTGATCGTTACAGCGTTATTGTAAAGAGCCAAACGACCAAGTCAATGACCACCGCAGGAGCACTTGTTCGTATCAGCGGTGTTTGGACATTTGCTCTCATTTGGGTGCTTTTCCCAATGCTTGGATGGAATAGGTATGTTCCTGAAGGAGTGATGACTGGTTGTGGACTCGACTACTTGTCTGAAGATTTTCATAGCAAGTCGTTTATCTTAACCTACTCTTTCTTCATTTATTGTTTGCCACTTTTCTGCGTAATCTACTTGTATTTTCACATTATTAAGAATGGGCGTCAAATATCTAAGGAGTGTTCTCAGGAAGAAACCCTTGGATTATCAAAGATATCAGATTTGATTGCTGAATATAAATTTGCCAAAGCTATTCTGATATCCATTATTATTTGGTTCGTTAATTGGACGCCATACCTAGTTATTAACTACATTGGATTGTTTCGATTGGTTGCTTTAAATCCTCTGACAACCTCTTCTAGCTCTTTATCCTCGAAAACAACGACCATAAATAATCCGATAATCTACGCTATGAACTACCCAAAATATCGGAATGCCCTCTACAAGAAATTTCCAAAATTGTTTTGTGCTTCTTGTGGGGAAAAAGATTCTATTTCCGGGCCTTCTGCAGCTATTAATGTTTCTGTCCATCAAATGTAACTACTACTAAACTGCGGTAACATTCATAGAGAATTAAGAAAAGTAGAACTTATTTAAGCACAA
>Panorpa_pry_s3494_L_10381_0_a_19_6_l_1448__UV5_anoGam
CGTACAGCCGTGTCTAGGGCTGTTGAATGAGAAAACATCCTCCACGTTTGAATAACATCCCTAGAGCAAGTGTACGGTGAAAAACTTAAGTACTTGTAAATTCAATATGGCGTCGATAACATTATTTGATCTTCATAGTAACTTAAGTGTGTTTCGACCAGAGGCCAGATTATCAGCAGACACTCGATTGTTAGGATGGAACGTTCCTCCCTCCGAGTTAATTCATATTCCAGACCATTGGCTATCGTACCCGGAACCAGAAGCATCTATGCACTACCTCCTTGGACTGCTCTACATCGCTTTTATGTTCGTCGCTCTAATAGGAAATGGACTGGTTATTTGGGTGTTTTCTGCAGCCAAACCTTTGCGGACGCCATCGAACGTCTTCGTTGTAAACCTCGCCATCTGTGACTTCATGATGATGATCAAGACGCCCGTTTTCATTTTTAATTCATTTCAACGTGGTTTCGCAACTGGACATTTGGGATGTCAGATTTTTGCATTCATTGGATCTCTCTCCGGAATAGGAGCAGCGATCACCAATGCGTGCATTGCATACGACAGGTATAATGTGATAGCTCGGCCATTTGATGGAAAGTTATCGCATACTAAAGCACTATGCATGGTTATTGCAATATGGGCATATACAGTCCCTTGGGCAGTCCTTCCTTTGACAGAATTTTGGGGAAGATTTGTCCCAGAGGGATATCTCACGTCTTGCACCTTCGACTATTTGACGGATACATTTGACAACCATATGTTCGTGGCGGTGATCTTCACGTTCAGTTATTTGATTCCGATGTCCTTGATAATCTACTACTACAGTCAGATAGTTAGTCACGTAGTGAACCATGAAAAATCGTTAAAAGAACAAGCAAAGAAAATGAATGTAGAATCCTTGCGAAGTGGGCAGCAAAACAGTCAGTCAGCTGAGATTCGAATCGCGAAAGCAGCTATTACTATCTGTTTCCTGTTCGTTGCCTCTTGGACACCTTACGCTGTGTTAGCATTAATTGGAGCGTTTGGAGATAAAAGTTTACTAACTCCTGGTGTAACTATGATTCCAGCATGCACCTGCAAATTCGTCGCCTGCATAGACCCCTATGTTTACGCTATAAGTCACCCCAGATACAGGGTTGAGTTGCAAAAGCGTCTTCCCTGGTTGGCAATCAAAGAAAAGGAAGTAAGTGATAATACTTCTAATGTCACTGATAGCACGCAGTCGGCACCAGTACCGAGCTAAGAGAATTATCACCAACGGAAATTTATATCCGATTCATCGAATATCTGCTGCTGGTATTTTTTGTTATAAATGATTCACCTTTACGAGTTAAGTACTTAAAAGGTGAAGGATGTTATTACAATTGCATTATTTGTATTTTCACGCATTTAAATTGATCTTAGTTTTCTTCAACTTTTTGCTTCTATTAATACCAATTTATACGACG
>Panorpa_pry_s3495_L_10381_1_a_19_2_l_1485__UV5_anoGam
CGTACAGCCGTGTCTAGGGCTGTTGAATGAGAAAACATCCTCCACGTTTGAATAACATCCCTAGAGCAAGTGTACGGTGAAAAACTTAAGTACTTGTAAATTCAATATGGCGTCGATAACATTATTTGATCTTCATAGTAACTTAAGTGTGTTTCGACCAGAGGCCAGATTATCAGCAGACACTCGATTGTTAGGATGGAACGTTCCTCCCTCCGAGTTAATTCATATTCCAGACCATTGGCTATCGTACCCGGAACCAGAAGCATCTATGCACTACCTCCTTGGACTGCTCTACATCGCTTTTATGTTCGTCGCTCTAATAGGAAATGGACTGGTTATTTGGGTGTTTTCTGCAGCCAAACCTTTGCGGACGCCATCGAACGTCTTCGTTGTAAACCTCGCCATCTGTGACTTCATGATGATGATCAAGACGCCCGTTTTCATTTTTAATTCATTTCAACGTGGTTTCGCAACTGGACATTTGGGATGTCAGATTTTTGCATTCATTGGATCTCTCTCCGGAATAGGAGCAGCGATCACCAATGCGTGCATTGCATACGACAGGTATAATGTGATAGCTCGGCCATTTGATGGAAAGTTATCGCATACTAAAGCACTATGCATGGTTATTGCAATATGGGCATATACAGTCCCTTGGGCAGTCCTTCCTTTGACAGAATTTTGGGGAAGATTTGTCCCAGAGGGATATCTCACGTCTTGCACCTTCGACTATTTGACGGATACATTTGACAACCATATGTTCGTGGCGGTGATCTTCACGTTCAGTTATTTGATTCCGATGTCCTTGATAATCTACTACTACAGTCAGATAGTTAGTCACGTAGTGAACCATGAAAAATCGTTAAAAGAACAAGCAAAGAAAATGAATGTAGAATCCTTGCGAAGTGGGCAGCAAAACAGTCAGTCAGCTGAGATTCGAATCGCGAAAGCAGCTATTACTATCTGTTTCCTGTTCGTTGCCTCTTGGACACCTTACGCTGTGTTAGCATTAATTGGAGCGTTTGGAGATAAAAGTTTACTAACTCCTGGTGTAACTATGATTCCAGCATGCACCTGCAAATTCGTCGCCTGCATAGACCCCTATGTTTACGCTATAAGTCACCCCAGATACAGGGTTGAGTTGCAAAAGCGTCTTCCCTGGTTGGCAATCAAAGAAAAGGAAGTAAGTGATAATACTTCTAATGTCACTGATAGCACGCAGTCGGCACCAGTACCGAGCTAAGAGAATTATCACCAACGGAAATTTATATCCGATTCATCGAATATCGGCTGCTGGTATTTTTGTTATAAATGATTAAATTTTACAAATTAATTACTAAAAAGGTGAAGGTTATTACAATTGTATTATTTGCATTTTCACACATTTAAATTGATCCTAGTTTTCTTCAACTTAATTAGACAGTAAGGTTAGAATTTCCAATTTATTTATGATTACCTTTTCACATGCTCTATCCTTCCATCAAT
>Panorpa_pry_s4026_L_13940_0_a_31_1_l_1447__UV5_anoGam
GTACAGCCGTGTCTAGGGCTGTTGAATGAGAAAACATCCTCCACGTTTGAATAACATCCCTAGAGCAAGTGTACGGTGAAAAACTTAAGTACTTGTAAATTCAATATGGCGTCGATAACATTATTTGATCTTCATAGTAACTTAAGTGTGTTTCGACCAGAGGCCAGATTATCAGCAGACACTCGATTGTTAGGATGGAACGTTCCTCCCTCCGAGTTAATTCATATTCCAGACCATTGGCTATCGTACCCGGAACCAGAAGCATCTATGCACTACCTCCTTGGACTGCTCTACATCGCTTTTATGTTCGTCGCTCTAATAGGAAATGGACTGGTTATTTGGGTGTTTTCTGCAGCCAAACCTTTGCGGACGCCATCGAACGTCTTCGTTGTAAACCTCGCCATCTGTGACTTCATGATGATGATCAAGACGCCCGTTTTCATTTTTAATTCATTTCAACGTGGTTTCGCAACTGGACATTTGGGATGTCAGATTTTTGCATTCATTGGATCTCTCTCCGGAATAGGAGCAGCGATCACCAATGCGTGCATTGCATACGACAGGTATAATGTGATAGCTCGGCCATTTGATGGAAAGTTATCGCATACTAAAGCACTATGCATGGTTATTGCAATATGGGCATATACAGTCCCTTGGGCAGTCCTTCCTTTGACAGAATTTTGGGGAAGATTTGTCCCAGAGGGATATCTGACGTCTTGCACCTTCGACTATTTGACGGATACATTTGACAACCATATGTTCGTGGCGGTGATCTTCACGTTCAGTTATTTGATTCCGATGTCCTTGATAATCTACTACTACAGTCAGATAGTTAGTCACGTAGTGAACCATGAAAAATCGTTAAAAGAACAAGCAAAGAAAATGAATGTAGAATCCTTGCGAAGTGGGCAGCAAAACAGTCAGTCAGCTGAGATTCGAATCGCGAAAGCAGCTATTACTATCTGTTTCCTGTTCGTTGCCTCTTGGACACCTTACGCTGTGTTAGCATTAATTGGAGCGTTTGGAGATAAAAGTTTACTAACTCCTGGTGTAACTATGATTCCAGCATGCACCTGCAAATTCGTCGCCTGCATAGACCCCTATGTTTACGCTATAAGTCACCCCAGATACAGGGTTGAGTTGCAAAAGCGTCTTCCCTGGTTGGCAATCAAAGAAAAGGAAGTAAGTGATAATACTTCTAATGTCACTGATAGCACGCAGTCGGCACCAGTACCGAGCTAAGAGAATTATCACCAACGGAAATTTATATCCGATTCATCGAATATCTGCTGCTGGTATTTTTTGTTATAAATGATTCACCTTTACGAGTTAAGTACTTAAAAGGTGAAGGATGTTATTACAATTGCATTATTTGTATTTTCACGCATTTAAATTGATCTTAGTTTTCTTCAACTTTTTGCTTCTATTAATACCAATTTATACGACG
>Panorpa_pry_s4027_L_13940_1_a_28_6_l_1553__UV5_anoGam
GTACAGCCGTGTCTAGGGCTGTTGAATGAGAAAACATCCTCCACGTTTGAATAACATCCCTAGAGCAAGTGTACGGTGAAAAACTTAAGTACTTGTAAATTCAATATGGCGTCGATAACATTATTTGATCTTCATAGTAACTTAAGTGTGTTTCGACCAGAGGCCAGATTATCAGCAGACACTCGATTGTTAGGATGGAACGTTCCTCCCTCCGAGTTAATTCATATTCCAGACCATTGGCTATCGTACCCGGAACCAGAAGCATCTATGCACTACCTCCTTGGACTGCTCTACATCGCTTTTATGTTCGTCGCTCTAATAGGAAATGGACTGGTTATTTGGGTGTTTTCTGCAGCCAAACCTTTGCGGACGCCATCGAACGTCTTCGTTGTAAACCTCGCCATCTGTGACTTCATGATGATGATCAAGACGCCCGTTTTCATTTTTAATTCATTTCAACGTGGTTTCGCAACTGGACATTTGGGATGTCAGATTTTTGCATTCATTGGATCTCTCTCCGGAATAGGAGCAGCGATCACCAATGCGTGCATTGCATACGACAGGTATAATGTGATAGCTCGGCCATTTGATGGAAAGTTATCGCATACTAAAGCACTATGCATGGTTATTGCAATATGGGCATATACAGTCCCTTGGGCAGTCCTTCCTTTGACAGAATTTTGGGGAAGATTTGTCCCAGAGGGATATCTGACGTCTTGCACCTTCGACTATTTGACGGATACATTTGACAACCATATGTTCGTGGCGGTGATCTTCACGTTCAGTTATTTGATTCCGATGTCCTTGATAATCTACTACTACAGTCAGATAGTTAGTCACGTAGTGAACCATGAAAAATCGTTAAAAGAACAAGCAAAGAAAATGAATGTAGAATCCTTGCGAAGTGGGCAGCAAAACAGTCAGTCAGCTGAGATTCGAATCGCGAAAGCAGCTATTACTATCTGTTTCCTGTTCGTTGCCTCTTGGACACCTTACGCTGTGTTAGCATTAATTGGAGCGTTTGGAGATAAAAGTTTACTAACTCCTGGTGTAACTATGATTCCAGCATGCACCTGCAAATTCGTCGCCTGCATAGACCCCTATGTTTACGCTATAAGTCACCCCAGATACAGGGTTGAGTTGCAAAAGCGTCTTCCCTGGTTGGCAATCAAAGAAAAGGAAGTAAGTGATAATACTTCTAATGTCACTGATAGCACGCAGTCGGCACCAGTACCGAGCTAAGAGAATTATCACCAACGGAAATTTATATCCGATTCATCGAATATCGGCTGCTGGTATTTTTGTTATAAATGATTAAATTTTACAAATTAATTACTAAAAAGGTGAAGGTTATTACAATTGTATTATTTGCATTTTCACACATTTAAATTGATCCTAGTTTTCTTCAACTTAATTAGACAGTAAGGTTAGAATTTCCAATTTATTTATGATTACCTTTTCACATGCTCTATCCTTCCATCAATACCAATTTATACGACGTTTTAATTAGTAATATTACTCATTACATGTTTGATTCAATTTTATTTTGATTT
>Panorpa_pry_s5699_L_22620_0_a_65_9_l_1499__UVB_bomMor
AGCGACTTGACCGTCGAACTGCTCGCTTCAGTGTCAGATTGGTCAGATAGGAAGTGAAGGCATTGCAATTTTCAAATTTCTAAAATTTTTATTATTTCTATACATTTTGTGAATAATATTTTAAGAAGAAAAATTCTGCAAAAATGTTTGCAGATAATGACAGCCTAACAGCTTATTTTCCGATGGCACAGCCATTCACAGATATTGCTCCTAAACTTTTGGGGTGGAACATCCCTGCAGAGCATAGTGAACTAGTGCATCCCCATTGGCGGGGGTATGAAGCACCACCTAAATTCATGCACTATGCTCTAGCTCTACTCTACCTTATGTTGATGGCACTCTCAATCACTGGGAACGGAATCGTTGTCTGGATTTTCTCCACTTCAAAATCTTTAAAAACTGCAAGCAATATGTTTATAGTAAATCTTGCAATTTTTGACTTATTGATGATGCTTGAAATGCCTATGTTTATTGCAAATTCATTTTCACAAAGATTACTAGGATACGAAACAGGATGTGATGTCTACGCGGTTTTAGGCTCTTTATCAGGAATGGGTGGAGCAATCACAAATGCAGTAATTGCATACGACAGATATAAAACCATTTCCTGCCCGCTGGATGGACGCCTGAGTAAGACACAGGCAGCTATTTTAATCGGTTTTACGTGGCTCTGGACTATTCCCTTCACAGTTTTACCACTATTTAAAATTTGGGGAAGATATGTTCCAGAGGGTTTCCTGACAACTTGTTCATTCGACTACTTAACAGATGACTCAGACACACGCGTCTTCGTGGCTTGCATCTTCACCTGGTCCTACTGCATTCCTATGGCACTGATATTGTTCTTCTATTCACAGCTTTTCCAACAAGTCCGTGGTCATGAACGCATGTTAAAAGAGCAAGCAAAGAAAATGAACGTAAAATCACTTGTAAGCAACCAAGACCCCAACAGATCCGCAGAGATCCGTATAGCGAAAGTGGCGTTTACAATTTTCTTCCTGTTCATCTGCTCCTGGACTCCGTATGCTGTGGTAACGATGATGGGAGCATTTGGTAACAGAGAATTAATCACTCCATTATCAACAATGATTCCAGCTATTTGTGCAAAGATTGTTTCATGTTTGGACCCGTGGGTGTATGCTATCAATCACCCAAGATACAGGGCTGAACTCACAAAACGGGTGCCTTGGCTAGGAGTTCGAGAAGCCGATACATCAGATTCAGTGTCCCAAGGAACCACTGCAAGCAGCGCCGTTGCTGTCGAAGGATAAAGGATTATTTTTGGAGAAAAATTTTATACGAATCATTTACTCAGAGAAACCAAATAATCTGACGGATGACAAACACTGCTATGAATTTGATTAACGAGATTTAAATTATGATAATAGCCCTGTAATAAAATACATACTTATATAAAACGTTTTAAAATATAATGCTGGAACAGTATTGACAGATGTATAATAATTTCTGTACAAATAAACTTTGTTATCCCGAGCATC
>Panorpa_pry_s6547_L_26666_0_a_66_9_l_1508__UVB_bomMor
AGCGACTTGACCGTCGAACTGCTCGCTTCAGTGTCAGATTGGTCAGATAGGAAGTGAAGGCATTGCAATTTTCAAATTTCTAAAATTTTTATTATTTCTATACATTTTGTGAATAATATTTTAAGAAGAAAAATTCTGCAAAAATGTTTGCAGATAATGACAGCCTAACAGCTTATTTTCCGATGGCACAGCCATTCACAGATATTGCTCCTAAACTTTTGGGGTGGAACATCCCTGCAGAGCATAGTGAACTAGTGCATCCCCATTGGCGGGGGTATGAAGCACCACCTAAATTCATGCACTATGCTCTAGCTCTACTCTACCTTATGTTGATGGCACTCTCAATCACTGGGAACGGAATCGTTGTCTGGATTTTCTCCACTTCAAAATCTTTAAAAACTGCAAGCAATATGTTTATAGTAAATCTTGCAATTTTTGACTTATTGATGATGCTTGAAATGCCTATGTTTATTGCAAATTCATTTTCACAAAGATTACTAGGATACGAAACAGGATGTGATGTCTACGCGGTTTTAGGCTCTTTATCAGGAATGGGTGGAGCAATCACAAATGCAGTAATTGCATACGACAGATATAAAACCATTTCCTGCCCGCTGGATGGACGCCTGAGTAAGACACAGGCAGCTATTTTAATCGGTTTTACGTGGCTCTGGACTATTCCCTTCACAGTTTTACCACTATTTAAAATTTGGGGAAGATATGTTCCAGAGGGTTTCCTGACAACTTGTTCATTCGACTACTTAACAGATGACTCAGACACACGCGTCTTCGTGGCTTGCATCTTCACCTGGTCCTACTGCATTCCTATGGCACTGATATTGTTCTTCTATTCACAGCTTTTCCAACAAGTCCGTGGTCATGAACGCATGTTAAAAGAGCAAGCAAAGAAAATGAACGTAAAATCACTTGTAAGCAACCAAGACCCCAACAGATCCGCAGAGATCCGTATAGCGAAAGTGGCGTTTACAATTTTCTTCCTGTTCATCTGCTCCTGGACTCCGTATGCTGTGGTAACGATGATGGGAGCATTTGGTAACAGAGAATTAATCACTCCATTATCAACAATGATTCCAGCTATTTGTGCAAAGATTGTTTCATGTTTGGACCCGTGGGTGTATGCTATCAATCACCCAAGATACAGGGCTGAACTCACAAAACGGGTGCCTTGGCTAGGAGTTCGAGAAGCCGATACATCAGATTCAGTGTCCCAAGGAACCACTGCAAGCAGCGCCGTTGCTGTCGAAGGATAAAGGATTATTTTTGGAGAAAAATTTTATACGAATCATTTACTCAGAGAAACCAAATAATCTGACGGATGACAAACACTGCTATGAATTTGATTAACGAGATTTAAATTATGATAATAGCCCTGTAATAAAATACATACTTATATAAAACGTTTTAAAATATAATGCTGTAACAGTATTGACAGATGTATAATAATTTCTGTACAAATAAACTTTGTTATCCCGAGCATCGAAAAAAAA
>Panorpa_tri_C97452_a_14_0_l_411__LMS_rhoPro
CAGAAAGACGTTACAAAGAAAATACGGACATGTGTGAATTGGGATTTACCTAGACGAAATAATTTTGCAATGTTTCTACCTAACGACAGTTCAGTGACATGGGCAATGGGTAGAAGCCTTATGGGCAACATCCTACCTGATATGCTTCCAAAGGTCTCTCTTTATTGGAGTGTACACCCTGAAGTTAATCCCATATGGTACGTTGTTTTTCCCATAGTAATGGGAGTTTTTACATTAATTTCATTAATTGGAAATGGAATTGTTATTTGTATCTTCGCCACAACCAAATCGCTTCGAACTCCGGCTAACCTATTAATAATTAACTTGGCGTTTTCGGATTTCTTCACGCTGTTCACAATTACTCCACCAACTGCTCTAAACTCATATTACAGAACTTGGATTCTTGGCCCA
>Panorpa_tri_C110126_a_9_0_l_595__LMS_bomMor
GACTATTTATCTGAAGATCTTCGTAGCAAGTCGTTTATCTTAACATACTCTTTCTTCCTTTATTGCTTGCCATTTTTCTGTGTAGTCTTCTTGTATTTTCACATCATCAAGGCTGCGCGCCAAATATTTAAGGAATGTTCTCACAAAGGCACTACTACATTATCAAAAGACCGAGATTTGCCAGATTTGATTGTTGAATATAAATTAGCTAAAGCCATTTTGATGGCCATTATTATTTGGTTCATCAATTGGACGCCATACTTAGCTATTCACTACATTGGAATGTTTCGATTGGCTGCTTTAAACCGTCTGACAACCTCCTCTTCCTTCATATCCTCTAAAACCACAACCGTAAATAATCCGATAATCTATGCCATGAACTACCCAAATTATCGTAATGCGCTCTACAAGAAATTTCCAAAATTGATTAGTGCTTCTTGTGGTGAAAAAGATTCAATTTCCGAGTCGTCTGCAGCAAGCAACGTTTCTGAACATCAAGTGTAATGTTACTCGAAAACTTCGGTAAAATCTATACGCAATATTGAAAAAAGCGAAGCATTTAGAAAACTAGAATTTATATTGGAAGCACAAAAAA
>Panorpa_tri_C131519_a_15_0_l_1887__LMS_triCas
ATGTTAATATGTTCTACTTACTTCCTCTTGCGTGCAATGTGCTTAAAAAGGGGTACAAAGGATGTTCCCACGTATTAATATATACTACTATTAAAATATTTTTTATATTTTAAAACATAAAACCAATATTACAGGTGAAAATGTTCATTTCTTTTTGGGCTAAGGTAATATTGAATCCCATTTGAAGTTCCATCGAGGAGTGAGGTGGTTTATCTAGAAGACTTAATAGAAATATATTTTTTTAAAACCCTTATGTTCTGCTTTGCAAACAACCTGTATATGCAAATAAACATAAAAATAGTATAATTTAATATAAAATATTGAAGAATCCATATAATATCATTACATTTTATATAAAAGGTATTGTTGCTGCTGATACGATTGTACTGTGAGCCTCGAGTCTTCTTGAGTGGCACGTACAGGAAGCATCTACTTCGAATCTATAGGAGACTCGACCCGACTTCTAATTAATGACATAAACAGTGCTTTTGATTAAGTTAACATTTTAAATTTTTTCATACATTGGTAACTGTAGAAAATGGATCAATTACTAGCACCGAAAATGGGACGCCTTTTTGACTATCAAAATCTTACAGTCGTAGATAAGGTACCACCAGATATGCTGCACTTAGTGGATTCTCATTGGTTCCAATTCCCGCCGATGAATCCGTTGTGGCATGGAATTTTAGGATTTGTCATGGTCGTCCTGGGATTTATATCTTGGACAGGAAATGGAGTTGTTATCTATATTTTTTCTACAACTCGTGGCTTACGTACACCATCAAATCTTCTAGTTGTTAATTTAGCATTTTCCGATTTCTTAATGATGGTTGTTATGTCTCCACCCATGGTAGTAAATTGTTATTTCGAAACCTGGGTACTAGGGCCTCTAATGTGCGAAATTTATGCCATGTGCGGGTCCTTATTCGGGTGCGCATCAATATGGACGATGACGTTCATTGCGCTTGATCGTTATAATGTAATCGTTAAGGGAATGGCCGCGAAACCTATGACAATTAAGACTGCTTTGTACAGGATAATCCTCATTTGGTCTTTTGCCTTGATATGGACAATTGCCCCATGTTTAGGTTGGAACAGATATGTTCCCGAGGGCAACATGACAGCCTGCGGAACGGACTATTTGACCAAAGACTGGCTGAGTCGATCCTACATTTTGGTCTATTCCATTTTCGTTTACTACTTGCCTTTGTTCACAATTATTTATTCATACTGGTTCATTGTTGCAGCAGTTTCAGCGCACGAACGAGCTATGAAAGAGCAAGCCAAGAAAATGAACGTAGCTTCGCTGCGATCTTCAGAAGGTGCTGAAAAAAGCGCAGAATGTAAACTTGCGAAAGTTGCGCTTACCACAATTGGCTTGTGGTTCTTTGCATGGACACCATATTTGGTCATAAACTATGTAGGAATATTCAACGGAGCGAATATCAGTCCTTTGGCTACCATATGGGGATCTCTCTTTGCTAAAGCCAATGCAGTGTACAATCCTATTGTTTACGGAATAAGTCATCCTAAATATAGAGTTGCTTTGAAGGAGAAAATTCCATTTTTGGTTTGCGGTGAAACTGACAAACCTGCATCTGCAGCAGCAAGTGATACGGCGTCACAAGCGACAGGCGGCAGCACTGATAAAGTGTAATCAGTATAAAGTTTTTATGAAATTTTAAGTATTTAGATGACTTAATGACAATCACATTAACTCAATAATCAATAATAAATGTCAAAAGATTTGAAGTCAGTTTTTTTCTATGACGACACGATTTGTAATCGGAATATGTATTTTATAAATTGTATAATATTAATTATTGTCTGTTAGAACACAATATTTTCCGTCGTTTTCCTGATTAAGGCATGTTATACCGCATGTAA
>Panorpa_tri_C131861_a_46_0_l_1963__LMS_papXut
ATTTACATCATTCATCACATTGTATCTTGCAGATAAAATTAACATTTAACATTTTAATGTAATACACGAATAATTAAAGATAGTATTCTGTTTTAGCAATGAAACATAAGTAAACCCTATTTTATAATCCTTTCTACCACGTGATCTAAATAACATATTATCTTAAATACGTGGTGTGGTTACTTTTGTTTCCTTGTGTATTATTAAAAGAAACCCGTGAGTATGACCTTACACTCCCTGAAAACGCAATTAGTAGCACTCTGTTCTGGTATATATAAGGGTGTTTCGCATCTTGGAAATGAGTCGTGTCCCTTGTGGTTCCTTGACAGAGTCTGGCGGCGTTAATTTTCAAGACTGGAGTAGTTCGTCAAAGCGATTTTCTTCAGACTTTTTGAAGCAATTTGTTTATAATTTACATTTTAAAATAAACAATAATTCATCATGTCAATTATTTCTGAACCTAGCTTCAGTGCCCTCTCCTCATGGGGAGGCCATACAGGCGGTTTTGGCAATATGACAGTGGTGGATAAAGTGCCGCCAGAGATGCTTCATATGGTGGACTCCCATTGGTACCAGTACCCTCCCATGAATCCCCTATGGCATGGACTTCTTGGTTTTACGATTGGTGTTCTGGGAGTTATTTCTATCATCGGCAACGGAATGGTTGTATACATCTTTACCTCAACGAAACCACTCCGCACTCCATCCAACTTACTAGTTGTCAACTTGGCATTCTCCGACTTCCTCATGATGTTCACCATGGCTCCACCTATGGTTATAAACTGCTACTATGAAACTTGGGTATTTGGACCGTTCATGTGCGAAGTTTATGCCATGTGCGGATCTCTGTTCGGATGCATTTCCATCTGGACCATGACACTGATTGCCTTCGACCGCTACAATGTCATTGTTAAGGGTCTTGCCGCCAAACCAATGACTAGCAATGGAGCTCTTCTTCGTATCTTTGGAGTTTGGGCATTCTCTCTCATGTGGACACTCTTCCCAATGTTTGGATGGAACAGATACGTTCCTGAAGGAAATATGACTGCTTGCGGAACTGACTACTTGAATCAGGAATGGCTCAGCAAATCTTACATCTTGGTCTACTCCATATTTGTCTACTATTCACCTCTGTTCATGATTATCTACTCATATTTCTTCATCATTCAGGCTGTATCTGCGCATGAAAAATCAATGAGAGAACAAGCAAAAAAGATGAACGTAGCCTCCCTCCGATCCTCCGAAGCAGCCAATACAAGCGCGGAATGCAAATTGGCCAAGGTTGCTCTAATGACTATTTCTCTGTGGTTCTTCGCCTGGACACCATACCTCGTGATCAACTATGCAGGAATCTTCCAGTCCATCTCCATCAGCCCATTGGCAACCATTTGGGGATCCCTCTTCGCAAAGGCAAACGCTGTCTACAATCCTATTGTCTACGGCATCAGCCATCCCAGATACCGAGCTGCACTTTACAAGAGATTCCCATCTCTATCATGCGCTCCATCTGCTGAGGGTGATGCAACATCCGTTGCATCCGGAGCTACCAACGTGTCAGACGAGAAGGCACCTTCTGCGTAAAAAGCAAGAACATCAATTAACAATTTTTCTAACTTACGGAAATACAAATCTAGAAACATTAATGACGACTAATAATAACTCACAGTTATTTGCTAAAATTTCAATGAAATATTTAATTTAATTCAGCAATAGGAGCAATAATTTCTGTAAATTTGTAGCTATTTCAATTCGCATAAATATTTTAAAAGATTTTTGGGCAAATATTGTGATTTATTCATAATTTATATCTCGTGTTTTATGTACAAGCTGTTATTGTATATCATTTTACGGGTTCAAGGACTATGATAAGATGGCTGATCTGTATATAATATACTAAAAGAACACATATTTTATATAAATAAATAAATATACCAATATTTGCCCAAAAATCTTTTAAAATATT
>Panorpa_tri_s1806_L_1944_0_a_41_0_l_1950__UV5_anoGam
CACGTACAGCCGTGTCTAGGGCTGTCGAAAGAGAAAAACATCCTCTACGTATAATTAACATCCCTAGAGCAAGTGTACGGTGAAAATCTAAGTATTTATTAATCCAATATGGCGTCGATAACATTATTTGATCTTCATAGCAACTTGAGTGTGTTTCGACCAGAGGCCAGATTATCAGCAGAAACTCGGTTGCTAGGATGGAATGTTCCCCCTTCCGAGTTGATTCATATTCCAGACCATTGGCTGTCGTACCCGGAACCAGAAGCATCTATGCACTATCTCCTTGGGCTGCTTTACATTGCTTTTATGTTCGTCGCTCTAATAGGAAATGGACTAGTTATTTGGGTGTTTTCCGCAGCTAAACCTTTGCGGACGCCTTCTAACGTCTTCGTCGTGAACCTCGCCATCTGTGACTTCATGATGATGATCAAGACACCCGTTTTTATTTTCAATTCATTTCAACGTGGTTTTGCAACTGGACATTTAGGATGTCAAATTTTTGCGTTCATTGGATCTCTCTCCGGAATAGGAGCAGCGATCACCAATGCGTGCATTGCATATGACAGGTATAATGTGATAGCTCGTCCATTTGATGGAAAATTATCCCATACCAAAGCGCTCTGCATGGTTATTGCAATATGGGCGTATACTGTCCCTTGGGCAGTCCTTCCTTTGACAGAATTCTGGGGAAGATTTGTTCCAGAGGGATATCTCACGTCTTGTACCTTCGACTACTTGACGGACACATTTGATAATCACATGTTCGTGGCGGTGATCTTCACGTTCAGTTATTTGATCCCAATGTCTTTGATAATCTACTACTACAGCCAGATAGTCAGTCACGTAGTAAATCACGAGAAAGCGTTAAAAGAACAAGCAAAGAAAATGAATGTAGAATCATTGAGAAGTGGCCAGCAAAACAGTCAGTCAGCTGAGATCCGAATCGCGAAGGCTGCAATTACTATATGTTTCCTGTTCGTTGCTTCCTGGACGCCATATGCTGTGCTAGCATTAATTGGAGCATTTGGAGATAAATCTCTGCTAACTCCTGGCGTAACTATGATACCAGCATGCACCTGCAAATTCGTTGCATGCATAGATCCATACGTCTATGCTATAAGTCATCCCAGATACAGAGTTGAGTTGCAAAAACGCCTTCCCTGGCTAGCAATCAAGGAAAAGGAAGTAAGTGACAATACGTCAAATGTCACTGATAGCACTCAATCGGCACCTGTACCGAGCTAAGACACTTACCACTTAAACGAAACATCGAGTATCTGTTGCTGATATTTTTGATTATAAATGAATAAATTTTACGAATTTAATACTTCAAAGGTGTTATTATGGTTGCGTTATTTATATTTTTATACATTGAAATTGAACCTAGGTTTCTACAACGTAATGTAGATAGCTTCTTTAGAATTTTAGATTTATTTATGATTACTTATTCACCTGCTCCGTCTTAAGCCTAATTTACGCCATGATAGTAACTGGAGGTGCAAGTGCGAGGAGTGCAAGAGAGAGAACCACTCGAACTGGTAAATATGATCGCTTTCTATTCACTCTGCTCTCCTGCCTCCTAGAGCGAGTACTGGAATGCTGGTTTATATGACAATTCTAGTGCTCGAATTTAGCAACTCGTTTAAGTTACTATAAGCCTTGTAACTGAGGCTCTACTCTTAAAATTGTACTGTTGGAATAGTACAGAATAAATATAATTACCAAATTAAAGTAATAATGCTCACTACATTTTTGATTCAATTATTATATTGATTTGACAATGCTTAACAGGCCAATATGAATTCTAGTATTTAAATTTAGTCTTAGTTGGAAATTGATTGTAGGTTTTGAAAAATGGTTTAATCAAAACCGTTTTAAGATGCCGAGTATATTTATCACTTTTTTAAAGAGCTCCTTGTTTTTTTAAATTCCTATCTGCACTAACGCCAC
>Panorpa_tri_s1807_L_1944_1_a_47_6_l_1391__UV5_anoGam
ATGACAGGTATAATGTGATAGCTCGTCCATTCGATGGAAAATTATCCCATACCAAAGCCCTATGCATGGTTATTGCAATATGGGCATATACTGTCCCTTGGGCAGTTCTTCCTTTGACAGAATTCTGGGGAAGATTTGTTCCAGAGGGATATCTCACGTCTTGTACCTTCGACTACTTGACGGACACATTTGATAATCACATGTTCGTGGCGGTGATCTTCACGTTCAGTTATTTGATCCCAATGTCTTTGATAATCTACTACTACAGCCAGATAGTCAGTCACGTAGTAAATCACGAGAAAGCGTTAAAAGAACAAGCAAAGAAAATGAATGTAGAATCATTGAGAAGTGGCCAGCAAAACAGTCAGTCAGCTGAGATCCGAATCGCGAAGGCTGCAATTACTATATGTTTCCTGTTCGTTGCTTCCTGGACGCCATATGCTGTGCTAGCATTAATTGGAGCATTTGGAGATAAATCTCTGCTAACTCCTGGCGTAACTATGATACCAGCATGCACCTGCAAATTCGTTGCATGCATAGATCCATACGTCTATGCTATAAGTCATCCCAGATACAGAGTTGAGTTGCAAAAACGCCTTCCCTGGCTAGCAATCAAGGAAAAGGAAGTAAGTGACAATACGTCAAATGTCACTGATAGCACTCAATCGGCACCTGTACCGAGCTAAGACACTTACCACTTAAACGAAACATCGAGTATCTGTTGCTGATATTTTTGATTATAAATGAATAAATTTTACGAATTTAATACTTCAAAGGTGTTATTATGGTTGCGTTATTTATATTTTTATACATTGAAATTGAACCTAGGTTTCTACAACGTAATGTAGATAGCTTCTTTAGAATTTTAGATTTATTTATGATTACTTATTCACCTGCTCCGTCTTAAGCCTAATTTACGCCATGATAGTAACTGGAGGTGCAAGTGCGAGGAGTGCAAGAGAGAGAACCACTCGAACTGGTAAATATGATCGCTTTCTATTCACTCTGCTCTCCTGCCTCCTAGAGCGAGTACTGGAATGCTGGTTTATATGACAATTCTAGTGCTCGAATTTAGCAACTCGTTTAAGTTACTATAAGCCTTGTAACTGAGGCTCTACTCTTAAAATTGTACTGTTGGAATAGTACAGAATAAATATAATTACCAAATTAAAGTAATAATGCTCACTACATTTTTGATTCAATTATTATATTGATTTGACAATGCTTAACAGGCCAATATGAATTCTAGTATTTAAATTTAGTCTTAGTTGGAAATTGATTGTAGGTTTTGAAAAATGGTTTAATCAAAACCGTTTTAAGATGCCGAGTATATTTATCACTTTTTTAAAGAGCTCCTTGTTTTTTTAAATTCCTATCTGCACTAACGCCAC
>Panorpa_tri_s4565_L_6533_0_a_71_0_l_1512__UVB_anoGam
GTGAGAAGCGACTTGACCGTCGAACTGCTCGCTTCAGTGTCAGATTGGTGAGATAGGAAGTGAAGGCAATTCAATATTCAAATTACAAATTGTTTTTTATTATTTCAATACATTTTGTGAATACTATTTTAAGAAGAAAAATCTGCAACAATGTTCGCAGACAATGACAGCCTTACCGCTTATTTCCCGATGGCACAGCCATTCACAGATATTGCCCCTAAACTTTTGGGGTGGAACATCCCTGCAGAGCATAGTGAACTAGTGCATCCCCACTGGAGGGGGTATGAAGCACCACCGAAATTTATGCACTATGCCCTAGCTCTACTTTATCTTATGTTGATGGCACTTTCGATAACTGGAAATGGAATCGTCGTCTGGATTTTCTCCACCTCCAAATCTTTAAAAACTGCAAGCAATATGTTTATAGTAAATCTTGCCATCTTTGACTTGTTAATGATGCTTGAAATGCCTATGTTCATTGCAAACTCATTTTCACAAAGATTGCTAGGATACGAAACAGGATGTGATGTCTATGCAGTTCTAGGTTCCTTATCAGGAATGGGCGGAGCAATCACAAATGCAGTAATTGCATACGACAGATATAAGACCATTTCCTGCCCACTTGATGGACGCTTGAGCAAGACACAAGCAGCTATTTTGATTGGTTTTACGTGGCTCTGGACTGTTCCCTTCACAGTTTTACCACTATTTAAAATTTGGGGAAGATATGTTCCAGAGGNACTGATGACTCTGACACACGTGTCTTCGTGGCCTGCATCTTCACCTGGTCCTACTGCATCCCCATGGCATTGATTCTATTCTTCTACTCACAGCTTTTCCAACAAGTTCGCGGCCATGAGCGCATGTTGAAAGAACAAGCAAAGAAAATGAACGTAAAATCACTTGTCAGCAACCAGGACCCCAACAGGTCCGCAGAGATCCGTATAGCAAAGGTTGCGTTTACAATTTTCTTCCTGTTCATCTGCTCCTGGACTCCGTACGCTGTGGTTACGATGATGGGAGCATTTGGTAACAGAGAATTAATCACTCCATTATCAACAATGATTCCTGCTATTTGTGCAAAGATTGTTTCGTGCTTGGACCCGTGGGTTTATGCTATCAACCACCCAAGATACAGGGCTGAACTCACAAAACGGGTGCCTTGGCTAGGAGTTCGAGAAGCCGAAACATCAGATTCAGTGTCCCAAGGAACCACTGCAAGCAGCGCCGTTGCCGTCGAAGGATAAGGATAAGGAATTACTTTTGGAGGAATTTTTTTTACGAATTATTATGTAATCAGAGAAACCACATTATCTGACGGATGACAAACATAGCTATGGATTTGATTAACGAGTTTTCAATTATGAGAATAGCCCTGTAATAAAATATATACTTATATAAAACTTTCAAAATATAATGCTGGAACTGTATTTACAGATTATAATATTTTCTGTACAAATAAACTTTGTAATCCCGAGCATCGAAAAAAACAAAACAAAACAAAACAAAACA
>Panorpa_tri_s4565_L_6533_0_a_71_0_l_1512__UVB_bomMor
GTGAGAAGCGACTTGACCGTCGAACTGCTCGCTTCAGTGTCAGATTGGTGAGATAGGAAGTGAAGGCAATTCAATATTCAAATTACAAATTGTTTTTTATTATTTCAATACATTTTGTGAATACTATTTTAAGAAGAAAAATCTGCAACAATGTTCGCAGACAATGACAGCCTTACCGCTTATTTCCCGATGGCACAGCCATTCACAGATATTGCCCCTAAACTTTTGGGGTGGAACATCCCTGCAGAGCATAGTGAACTAGTGCATCCCCACTGGAGGGGGTATGAAGCACCACCGAAATTTATGCACTATGCCCTAGCTCTACTTTATCTTATGTTGATGGCACTTTCGATAACTGGAAATGGAATCGTCGTCTGGATTTTCTCCACCTCCAAATCTTTAAAAACTGCAAGCAATATGTTTATAGTAAATCTTGCCATCTTTGACTTGTTAATGATGCTTGAAATGCCTATGTTCATTGCAAACTCATTTTCACAAAGATTGCTAGGATACGAAACAGGATGTGATGTCTATGCAGTTCTAGGTTCCTTATCAGGAATGGGCGGAGCAATCACAAATGCAGTAATTGCATACGACAGATATAAGACCATTTCCTGCCCACTTGATGGACGCTTGAGCAAGACACAAGCAGCTATTTTGATTGGTTTTACGTGGCTCTGGACTGTTCCCTTCACAGTTTTACCACTATTTAAAATTTGGGGAAGATATGTTCCAGAGGNACTGATGACTCTGACACACGTGTCTTCGTGGCCTGCATCTTCACCTGGTCCTACTGCATCCCCATGGCATTGATTCTATTCTTCTACTCACAGCTTTTCCAACAAGTTCGCGGCCATGAGCGCATGTTGAAAGAACAAGCAAAGAAAATGAACGTAAAATCACTTGTCAGCAACCAGGACCCCAACAGGTCCGCAGAGATCCGTATAGCAAAGGTTGCGTTTACAATTTTCTTCCTGTTCATCTGCTCCTGGACTCCGTACGCTGTGGTTACGATGATGGGAGCATTTGGTAACAGAGAATTAATCACTCCATTATCAACAATGATTCCTGCTATTTGTGCAAAGATTGTTTCGTGCTTGGACCCGTGGGTTTATGCTATCAACCACCCAAGATACAGGGCTGAACTCACAAAACGGGTGCCTTGGCTAGGAGTTCGAGAAGCCGAAACATCAGATTCAGTGTCCCAAGGAACCACTGCAAGCAGCGCCGTTGCCGTCGAAGGATAAGGATAAGGAATTACTTTTGGAGGAATTTTTTTTACGAATTATTATGTAATCAGAGAAACCACATTATCTGACGGATGACAAACATAGCTATGGATTTGATTAACGAGTTTTCAATTATGAGAATAGCCCTGTAATAAAATATATACTTATATAAAACTTTCAAAATATAATGCTGGAACTGTATTTACAGATTATAATATTTTCTGTACAAATAAACTTTGTAATCCCGAGCATCGAAAAAAACAAAACAAAACAAAACAAAACA
>Panorpa_tri_s4566_L_6533_1_a_71_0_l_1512__UVB_anoGam
GTGAGAAGCGACTTGACCGTCGAACTGCTCGCTTCAGTGTCAGATTGGTGAGATAGGAAGTGAAGGCAATTCAATATTCAAATTACAAATTGTTTTTTATTATTTCAATACATTTTGTGAATACTATTTTAAGAAGAAAAATCTGCAACAATGTTCGCAGACAATGACAGCCTTACCGCTTATTTCCCGATGGCACAGCCATTCACAGATATTGCCCCTAAACTTTTGGGGTGGAACATCCCTGCTGAGCATAGTGAACTAGTGCATCCCCATTGGCGGGGGTATGAAGCACCTCCGAAATTCATGCACTATGCCCTAGCTCTACTCTACCTTATGTTGATGGCACTCTCGATAACTGGAAATGGAATCGTCGTCTGGATTTTCTCCACCTCCAAATCTTTAAAAACTGCAAGCAATATGTTTATAGTAAATCTTGCCATCTTTGACTTGTTAATGATGCTTGAAATGCCTATGTTCATTGCAAACTCATTTTCACAAAGATTGCTAGGATACGAAACAGGATGTGATGTCTATGCAGTTCTAGGTTCCTTATCAGGAATGGGCGGAGCAATCACAAATGCAGTAATTGCATACGACAGATATAAGACCATTTCCTGCCCACTTGATGGACGCTTGAGCAAGACACAAGCAGCTATTTTGATTGGTTTTACGTGGCTCTGGACTGTTCCCTTCACAGTTTTACCACTATTTAAAATTTGGGGAAGATATGTTCCAGAGGNACTGATGACTCTGACACACGTGTCTTCGTGGCCTGCATCTTCACCTGGTCCTACTGCATCCCCATGGCATTGATTCTATTCTTCTACTCACAGCTTTTCCAACAAGTTCGCGGCCATGAGCGCATGTTGAAAGAACAAGCAAAGAAAATGAACGTAAAATCACTTGTCAGCAACCAGGACCCCAACAGGTCCGCAGAGATCCGTATAGCAAAGGTTGCGTTTACAATTTTCTTCCTGTTCATCTGCTCCTGGACTCCGTACGCTGTGGTTACGATGATGGGAGCATTTGGTAACAGAGAATTAATCACTCCATTATCAACAATGATTCCTGCTATTTGTGCAAAGATTGTTTCGTGCTTGGACCCGTGGGTTTATGCTATCAACCACCCAAGATACAGGGCTGAACTCACAAAACGGGTGCCTTGGCTAGGAGTTCGAGAAGCCGAAACATCAGATTCAGTGTCCCAAGGAACCACTGCAAGCAGCGCCGTTGCCGTCGAAGGATAAGGATAAGGAATTACTTTTGGAGGAATTTTTTTTACGAATTATTATGTAATCAGAGAAACCACATTATCTGACGGATGACAAACATAGCTATGGATTTGATTAACGAGTTTTCAATTATGAGAATAGCCCTGTAATAAAATATATACTTATATAAAACTTTCAAAATATAATGCTGGAACTGTATTTACAGATTATAATATTTTCTGTACAAATAAACTTTGTAATCCCGAGCATCGAAAAAAACAAAACAAAACAAAACAAAACA
>Panorpa_tri_s4566_L_6533_1_a_71_0_l_1512__UVB_bomMor
GTGAGAAGCGACTTGACCGTCGAACTGCTCGCTTCAGTGTCAGATTGGTGAGATAGGAAGTGAAGGCAATTCAATATTCAAATTACAAATTGTTTTTTATTATTTCAATACATTTTGTGAATACTATTTTAAGAAGAAAAATCTGCAACAATGTTCGCAGACAATGACAGCCTTACCGCTTATTTCCCGATGGCACAGCCATTCACAGATATTGCCCCTAAACTTTTGGGGTGGAACATCCCTGCTGAGCATAGTGAACTAGTGCATCCCCATTGGCGGGGGTATGAAGCACCTCCGAAATTCATGCACTATGCCCTAGCTCTACTCTACCTTATGTTGATGGCACTCTCGATAACTGGAAATGGAATCGTCGTCTGGATTTTCTCCACCTCCAAATCTTTAAAAACTGCAAGCAATATGTTTATAGTAAATCTTGCCATCTTTGACTTGTTAATGATGCTTGAAATGCCTATGTTCATTGCAAACTCATTTTCACAAAGATTGCTAGGATACGAAACAGGATGTGATGTCTATGCAGTTCTAGGTTCCTTATCAGGAATGGGCGGAGCAATCACAAATGCAGTAATTGCATACGACAGATATAAGACCATTTCCTGCCCACTTGATGGACGCTTGAGCAAGACACAAGCAGCTATTTTGATTGGTTTTACGTGGCTCTGGACTGTTCCCTTCACAGTTTTACCACTATTTAAAATTTGGGGAAGATATGTTCCAGAGGNACTGATGACTCTGACACACGTGTCTTCGTGGCCTGCATCTTCACCTGGTCCTACTGCATCCCCATGGCATTGATTCTATTCTTCTACTCACAGCTTTTCCAACAAGTTCGCGGCCATGAGCGCATGTTGAAAGAACAAGCAAAGAAAATGAACGTAAAATCACTTGTCAGCAACCAGGACCCCAACAGGTCCGCAGAGATCCGTATAGCAAAGGTTGCGTTTACAATTTTCTTCCTGTTCATCTGCTCCTGGACTCCGTACGCTGTGGTTACGATGATGGGAGCATTTGGTAACAGAGAATTAATCACTCCATTATCAACAATGATTCCTGCTATTTGTGCAAAGATTGTTTCGTGCTTGGACCCGTGGGTTTATGCTATCAACCACCCAAGATACAGGGCTGAACTCACAAAACGGGTGCCTTGGCTAGGAGTTCGAGAAGCCGAAACATCAGATTCAGTGTCCCAAGGAACCACTGCAAGCAGCGCCGTTGCCGTCGAAGGATAAGGATAAGGAATTACTTTTGGAGGAATTTTTTTTACGAATTATTATGTAATCAGAGAAACCACATTATCTGACGGATGACAAACATAGCTATGGATTTGATTAACGAGTTTTCAATTATGAGAATAGCCCTGTAATAAAATATATACTTATATAAAACTTTCAAAATATAATGCTGGAACTGTATTTACAGATTATAATATTTTCTGTACAAATAAACTTTGTAATCCCGAGCATCGAAAAAAACAAAACAAAACAAAACAAAACA
>Panorpa_vul_C75458_a_5_0_l_520__LMS_ixoSca
GTCGGTTTGTGGTTCTTGGCCTGGACTCCATACCTTACAATCGCATGGCTTGGAATCTTGTCTAATGGGGACAAACTTACTCCATTAGCCAGCATCTGGGGATCAGTCTTTGCAAAAGCAGCATCCTGTTACAATCCAATTGTTTATGCCATCAGTCATCCAAGATATAAGCAAGCTCTCTTCAAGAAATTCCCCTCGCTTGTTTGCGCTGGTGAACCCGCAGAATACGCTGGAGACACAAGATCTGAAATGTCTATGACAACTGCCATTTCAGATACATCAAGTGAGAAGACTGAAAAGAGTGTGGAAGCATAAAGAACATCTGATGTAAATTACGGAATCATTTGTCAATTGAGGGTTTAAACTACAAATACTGCTTTTTAAATATAAATGATATGAAGTGGAACCCAACGACTGAAGGCACTGTTAAATATGTATGTCCATTAGTGTTGTAGTTTGTAGAATGTTAGGCGGACTATTTTGTGTAAGATTCTCTACTTTCATAGATTAAAACCCAGGC
>Panorpa_vul_C93408_a_50_0_l_1392__LMS_papXut
AATAAACCCAGCATACAGAAAATCAAATTGTGACTTTTTATTTATACGAGTAATTATCATCCAGTGCCTTTCTTAAACATTTCAGATGTAGTCGTAGTGCCTCGTCGCTGAACAGCAGAGGAGATTTAAAATTCTGTGAAGTTATACGAGTAGCAAATTCATTGCGTTGTGAGCTATGAAATAAGTTTCTCTAGAACTTTACGATGCATCTACCTAACGACAGTTCAGTGTCATGGGCACCCGGTGGTTCATTACTAGACAACGTCCTACCAGATATGCTTCCTAAGATACCTTCTTATTGGTCTGAATATGCTGACGTAAATCCGCTGTGGCATGGAATATTTGGGGTCGCTCTAGGAGTTCTAACGCTGATTACACTAATTGGAAATGCAGTGGTTATTTACATCTTCGCTTCAACCAAGTCGCTTCGTACTCCTGCTAATCTGTTAATAATCAATTTGGCGTTCTCTGATTTTTTCATGCTGTTTACATTCTCTCCACCGACAATTTTGAACTCCTACTACAGAACTTGGATTCTTGGTTCATTCATGTGTGAGCTGTACGGCATGTTAAGCTACCTTTTTGCCAGTGTGTCGATCTGGACAATGACACTGATTGCTTTCGATCGTTATAATGTCGTTGTAAGATCATTGGAGAAAACTCCAATGACTGGTAAAGAAGCAGTAGCCAGTATCTTCGGCATTTGGGCATTTGCCTTCATGTGGACGTTGCTCCCAATGTTTGAATGGAATAGATATGTTCCTGAAGGAGTAATGACAGTTTGTGGACTTGATTATTTATCTCAGGATCCACTCAGCAAATCCTTTATCATAACATACTCTTTCTTCTTTTATTGTGTGCCACTTCTTTTGGTATCCTTCTTTTCTTTCAATATTATCAAGGCTGGTCGCAAAATACCTACGGAGGATTCCAAGGAGGTACATGCTGGAGTTGTTGGATCATCATCCATATCAAATATGATTGCTGAATACAAATTCGCCAAAGTTATTGTGATGACTATTATTATTTGGTTTTTCAATTGGACCCCCTATCTAGCGATTAACTATATCGGGCTCTTTCGGTTAGCTCCATTAAATCCCTTGGCAACAACATGGGCCTCCATATCTGCTAAAGCCACCACCATAAATAATCCAATAATCTATGTTATGAACTATCCTAAATATCGGGATGCGCTCTACAAGAAATTCCCCGGACTGATTTGTGCTCCTTCTGGAACTGAAGATGCTTCTTCTGTGCCATCTGCGAATACCAATATTATCGAAGAACAAGTATAAATAATACTAAAGTGTCTTATTTTAAGTGCAAATACAATACTTTATAAGCTGAAAGACTTTACAAATATAATTCTTCAATTTTATATAAATAGATAGC
>Panorpa_vul_C93604_a_46_0_l_1409__UV5_anoGam
ACACGTACAGCCGTGTCTAGGGCTGTTCATAGAAAGAAACATCCACCGAGGTGAATTAGCATCTTCACATCAAGTTTATTCCTGCATGGTCTAAGTACATCGTATTCAATATGGCGTCGTTGGCATTATTTGACCTTCATAATAACTTGACAGTGTTTAGGCCAGAAGCAAGGTTATCAGCAGACACTCGACTGTTAGGATGGAACGTCCCTCCCTCCGAGTTGATTCATATCCCCGACCATTGGCTGTCGTACCCTGAACCTGAAGCGTCCATGCACTACCTCCTAGGGCTGCTGTACGTCGCCTTTATGTTTGTCGCTCTCATAGGAAATGGACTGGTTATTTGGGTGTTTTCGGCCGCAAAACCTTTGCGGACGCCTTCCAATGTTTTTGTGGTAAATCTCGCTATTTGCGATTTTATGATGATGATAAAGACGCCCGTCTTCATTTTTAATTCGTTTCAACGAGGATTTGCAACGGGCCACTTAGGATGTCAAATTTTTGCATTCATTGGCTCTCTCTCCGGAATAGGAGCAGCGATCACCAATGCCTGCATTGCGTACGACAGGTATAATGTGATAGCCCGGCCATTCGATGGAAAATTATCTCACACCAAAGCAATCTGCATGGTTATCGCTATTTGGGCATACACCGTTCCTTGGGCAGTCCTTCCTCTGACTGAATTCTGGGGAAGATTTGTTCCAGAGGGATATCTCACGTCCTGCACTTTTGACTATTTGACGGACACATTTGACAACCACATGTTCGTGGCGGTCATTTTCACGTTCAGTTACTTGATACCAATGTCTTTGATAATCTACTACTACAGCCAGATAGTCAGTCACGTGGTTAATCATGAGAAATCGTTGAAAGAACAAGCAAAGAAAATGAACGTAGAATCACTGCGAAGTGGCCAACAAAATACTCAATCAGCAGAGATTCGAATCGCAAAAGCAGCCATTACCATCTGTTTCCTGTTCGTAGCTTCCTGGACACCATATGCAGTATTGGCCTTAATTGGAGCATTTGGAGATAAAAGTTTACTAACTCCTGGTGTGACAATGATTCCAGCATGCACCTGCAAATTTGTTGCCTGCATAGATCCTTACGTGTATGCTATAAGTCATCCCAGATACAGGGTTGAGCTGCAGAAGAGATTACCCTGGCTGGCTATCAAGGAAAAGGAAATAAGTGACAGCGCCTCAAATGTCACTGACAACACGCAGGCAGCGGCTGTGCCGAGTTAGGTATATGTGAAACTACCTGAAACACTAATAACACCAACTGCTAGATTTGTCTGATGCTACTACTTCATGTATTAAATTAATACATTGAACGGGACTCTATAGGTTTTTGAGGATGAGAAGATACCATCTGCATCTTCATCTTCATCTAATCAAGTGTTCTAA
>Panorpa_vul_C93846_a_8_0_l_1434__LMS_triCas
CGAGACTTCTTGAGTGGCACGTACAGTGAGCAAACCATCTGTAACCTTTAGAAAAATCGGCAATTAATTTAATAGAAGAGTGGTTAACTTACGACAGAGATAAAACATTTTTATATTAATTTACTTCTTTAATTAGCAAAAATGGATCAACTACTAGAACCTAGAATGGAGCGGTTATTTGGATACCAGAATCTTACAGTTGTAGACAAGGTCCCACCGGACATGTTGCACCTGGTGGATTCACATTGGTTTCAGTTTCCACCAATGAACCCGTTGTGGCACTCCATTTTAGGGCTAGTCATGGTCCTCCTTGGACTTATATCTTGGACAGGAAATGGAGTTGTAATATATATTTTCTCCACAACACGTGGTTTGCGGACTCCATCGAATCTTTTAGTTGTTAACTTAGCTTTTTCTGACTTTTTAATGATGGTCGTAATGTCGCCTCCTATGGTGGTAAACTGTTACTATGAAACTTGGGTTTTAGGGCCTCTAATGTGCGAGATTTACGCCATGTGCGGTTCTCTTTTCGGATGTGCGTCAATTTGGACGATGACGTTTATAGCCCTTGATCGTTATAATGTGATCGTTAAGGGAATGGCCGCAAAACCTATGACGATTAAGACTGCCCTATACAGAATAATTCTTATTTGGGCGTTCGCCTTAATATGGACCCTTGCTCCATGTTTTGGATGGAACAGATATGTTCCCGAGGGTAACATGACAGCCTGCGGTACGGACTACTTAACTAAAGATTGGCTAAGTCGATCCTATATTTTGGTCTACTCCATTTTCGTTTACTATCTACCATTGTTCACCATTATCTACTCATATTGGTTCATCGTTGCAGCTGTTGCGGCACATGAAAGAGCTATGAAAGAACAAGCCAAGAAAATGAATGTGGCTTCTCTACGATCTTCAGAAGGTGCTGAAAAAAGTGCGGAATGTAAACTTGCAAAAGTTGCGCTTACGACTATTGGATTATGGTTTTTCGCATGGACACCATATTTGGTCATTAATTACGTTGGAATATTCAACGGTGCTAACATCAGTCCTTTGGCCACTATTTGGGGATCTCTCTTTGCAAAAGCCAATGCTGTATACAACCCTATTGTTTATGGAATAAGTCATCCTAAGTACAGAGCAGCTTTGAAAGAGAAGCTTCCGTTCTTGGTTTGTGGTGAAACAGAAAAACCAGCTCCTCCTCCAAGCGATACAGCTTCGCAAGCCACAGGTGGCAGCACTGACAAAGCATAAAGTCACTCCAATGTACAGCACCACAATAATATTTACTATTAGCACTAAACATATCTGCTACATTTGTGCTATTAGACACGTATGTGTACGTTTCTGACTGAAAATATTTTCTATGACAACTGGACATACTTGGACATGCTTTAGGAAAACTGTTTATTCATTATTCTCGATTAGAAC
>Panorpa_vul_s4047_L_7101_0_a_88_0_l_1526__UVB_bomMor
AGCGACTTTATCGTCGAACTGCTCGCTTCATTCAGTCAGATTGGTGAAATAGGAAGAGAAGGCATTTTCATTTCAAGAAACTAAAGTTTTGTTATTTAAATATATTTTTTGAACTCGAAATAAAGAAACAGAAGTCTGTCAAGATGTTCGCAGACAATGCTAGTCTTACAGCCTATTTCCCGATGGCACAGCCCTATACAGATAGTGTTGGTGTTAAGCTGCTGGGGTGGAACATCCCTCCAGAGCACAGTGAGCTAGTACATCCACATTGGCGGGGGTATGAAGCCCCAGCTAAATTCATGCACTACGCTCTAGCTCTCCTCTACCTGATATTAATGGCCCTCTCCGTCACTGGGAATGGAATTGTCGTTTGGATTTTCTCCACCTCAAAATCTTTAAAAACTGCAAGCAATATGTTCATAGTTAACCTAGCCATCTTCGATCTACTAATGATGTTAGAAATGCCAATGTTTATTGCAAACTCATTTTCACAAAGACTGTTAGGGTACGAAACTGGATGCGACGTTTACGCAGTTCTAGGATCCCTGTCAGGAATGGGAGGTGCAATCACAAATGCAGTCATTGCGTACGACAGATATAAAACAATTTCCTGCCCACTTGATGGCAGACTCAGCAAGACACAGGCAGCCATTTTGATTGGTTTCACATGGATTTGGACAGTTCCTTTCACAGTGCTGCCACTCTTCAAAATATGGGGGCGATATGTACCAGAGGGCTTCCTGACAACTTGCTCATTTGACTACTTAACTGATGACTCTGATACGCGAGTCTTTGTGGCTTCCATTTTCACCTGGTCATACGTCATACCCATGCTCCTCATTCTCTTCTTCTACTCTCAACTTTTCCAACAAGTGCGAGGCCACGAGCGCATGCTAAAGGAGCAGGCTAAGAAAATGAACGTGAAATCGCTCGTCAGCAACCAGGACCCCAACAGATCCGCAGAGATTCGTATTGCAAAGGTTGCTTTTACAATTTTCTTCCTGTTCGTCTGCTCCTGGACTCCGTACGCTGTGGTTACGATGATGGGAGCATTTGGGAACAGAGAATTAATCACACCTTTATCAACAATGATTCCTGCTATTTGTGCAAAAATTGTTTCTTGCCTCGATCCGTGGGTGTATGCTATCAACCACCCGAGATACAGGGCTGAACTTACAAAGCGAGTGCCTTGGCTTGGAGTTCGTGAATCAGATACCTCAGATTCGGTTTCACAAGGAACAACCGCCAGCAGCGCCGCACCAGCTGAGTAAATATTGAACTAAAAGTGGTTAAAGATGATTTTATAATCAATATGACTCACTGTTAAAGATTAATTATCTTCTAAAGGATGACAACTTGGCTATGGATTTATGTAAATAACGATTTTTTAATTTATGATAACAACCCTTGATAAAATATATAAAACATATTAATATAATGTTGGAACTGTATTTACAGATGATAATATTTTATGTACAAATAAACATTAAATTCCTGAGCCAAGTTGTCATCCTTTAGAATATAAT
>Panorpacom_tri_transcript-60_2273__UV5_anoGam
CGAGATCTGATCGTGACTGGAGTTCAGACGTGTGCTCTTCCGATCTCGTAGAGCCGTGTCTAGGGCTGTTCATAGAAAGAACATCCACCGAGGTGAATTAGCATCTCCACATCAAGTTTATTCCTGCATGGTCTAAGTACATCGTATTCAATATGGCGTCGTTGGCATTATTTGACCTTCATAATAACTTGACAGTGTTTAGGCCAGAAGCAAGGTTATCAGCAGACACTCGACTGTTAGGATGGAACGTCCCTCCCTCCGAGTTGATTCATATCCCCGACCATTGGCTGTCGTACCCCGAACCTGAAGCGTCCATGCACTACCTCCTAGGGCTGCTGTACGTCGCCTTTATGTTTGTCGCTCTCATAGGAAATGGACTGGTTATTTGGGTGTTTTCGGCCGCAAAGCCTTTGCGGACGCCTTCCAATGTTTTTGTGGTAAATCTCGCTATTTGCGATTTTATGATGATGATAAAGACGCCCGTCTTCATTTTTAATTCGTTTCAACGAGGATTTGCAACGGGCCATTTAGGATGTCAAATTTTTGCATTCATTGGCTCTCTCTCCGGAATAGGAGCAGCGATCACCAATGCCTGCATTGCGTACGACAGGTATAATGTGATAGCCCGGCCATTCGATGGAAAACTATCTCACACCAAGGCAATCTGCATGGTTATCGCTATTTGGGCATACACCGTTCCTTGGGCAGTCCTTCCTCTGACTGAATTCTGGGGAAGATTTGTTCCAGAGGGATATCTCACGTCCTGCACTTTTGACTATTTGACGGACACATTTGACAACCACATGTTCGTGGCGGTCATTTTCACGTTCAGTTACTTGATACCAATGTCTTTGATAATCTACTACTACAGCCAGATAGTCAGTCACGTGGTTAATCATGAGAAATCGTTGAAAGAACAAGCAAAGAAAATGAACGTAGAATCACTGCGAAGTGGCCAACAAAATACTCAATCAGCAGAGATTCGAATCGCAAAAGCAGCCATTACTATCTGTTTCCTGTTCGTAGCTTCCTGGACACCATATGCAGTATTGGCCTTAATTGGAGCATTTGGAGATAAAAGTTTACTAACTCCTGGTGTGACAATGATTCCAGCATGCACCTGCAAATTTGTTGCCTGCATAGACCCTTACGTGTATGCTATAAGTCATCCCAGATACAGGGTTGAGCTGCAGAAGAGATTGCCCTGGCTGGCTATCAAGGAAAAGGAAGTAAGTGACAGCGCCTCAAATGTCACTGACAACACGCAGGCAGCGGCTGTGCCGAGTTAGGTATATGTGAAACTACCTAAAACACTATAACACCAACTGCTAGATTTGTCTGATGCTACTACTTCATGTATAAAATTAATACATTGAACGGGACTCTATAGGTTCTTGAGGATGAGAAGATACCATCTGCATCTTCATCTTCATCTAATCAAGTGTTCTAATATTTGAGATTTTTACATTTATGGTAGGAGTAACAAAAATGATTACGAATTGAAAATATTAACTAATATCACTTATTCATTTTTTATTTTATTATCATTTTGTTCCAATGTTAATCTTTTATATTATAAGTAATTGTTAAAAATTGGTAGTACCTAGATAGTAGATAATGGCAAAGTGAAACAACTTTATGTTTGAATGTAAAAATTAGTTAACGCACTACAAACAAAAACATATTGATAATTTTAAAATTACTGCAAATATAGAATAAGAGTATCTTGATCGTAAAATCAATTTGCAGAAGCACTTTATCTTAAACTTAAACTACGACCATTTTGAAATTAGAGTATGGTATATGTTGTAAGTAATTCTTTTAAGTTTTTTCAAATATATATGTACTTTTAGTTTTCTTTTTCTTACACCTATACTATTTTTGTATCATAATGATTATGCATATCCATCATAAGTAATTTGTGTATAATTGGAAGTATAAGCATCAGGCGCAACATATTGTAGAGTGCAATAATAAATTAATTTGAAACTAATGAGTTAAATCGAACATTGCTCGATATTCTCTTTTCAATGTAATATTGGTTGACGACTGGATACGAATTCGTGATATTTCTAATAGGCAATCATCTAATTTGCTCAATTTGTTTAATATTTTATGTACTAAAAACAAAATGAGCATTAAATTCGGTTGTTGGACTGATAATGAAAAAAAATAATTATAATAAGAATTGTATTAGATAAATCTTAACAGAAGTCTATAAATCATAAACATTTCCAAGCATTTAAAATATTGTTTCTATAACCTTATCCCAATTCCTAATGAGCTTGTATTAGTGGTTGATTTTTCAATTGTTGATTGAACTTGATGTTAATAAATGTGTATTAGCGTTTCTATTTAATTAAATATTTAAATGTTGACGGAG
>Panorpacom_tri_transcript-60_4988__LMS_triCas
AGAAGTCTCGAGACTTCTTGAGTGGCACGTACAGTGAGCAAACCATCTGTAACCTTTAGAAAAATCGGCAATTAATTTAATGTCTAGAAGAGTGGTTAACTTACGACAGGGATAAAACATTTTTATATTAATATACTTCTTTAATTAGCAAAAATGGATCAACTACTAGAACCTAGAATGGAGCGGTTATTTGGATACCAGAATCTTACAGTTGTAGACAAGGTCCCACCGGACATGTTGCACCTGGTGGATTCACATTGGTTTCAGTTTCCACCAATGAACCCGTTGTGGCACTCCATTTTAGGGCTAGTCATGGTCCTCCTTGGACTTATATCTTGGACAGGAAATGGAGTTGTAATATATATTTTCTCCACAACACGTGGTTTGCGGACTCCATCGAATCTTTTAGTTGTTAACTTAGCTTTTTCTGACTTTTTAATGATGGTCGTAATGTCACCACCTATGGTGGTAAACTGTTACTATGAAACTTGGGTTTTAGGGCCTCTAATGTGCGAGATTTACGCCATGTGCGGTTCCCTTTTCGGATGTGCGTCAATTTGGACGATGACGTTTATAGCGCTTGATCGTTATAATGTGATCGTTAAGGGAATGGCCGCAAAACCTATGACGATTAAGACTGCCCTATACAGAATCATTCTTATTTGGGCGTTCGCCTTAATATGGACCCTTGCTCCATGTTTTGGATGGAACAGATATGTTCCCGAGGGTAACATGACAGCCTGCGGTACGGACTACTTAACTAAAGATTGGCTAAGTCGATCCTATATTTTGGTCTACTCCATTTTCGTTTACTATCTACCATTGTTCACCATTATCTACTCATATTGGTTCATCGTTGCAGCTGTTGCGGCACATGAAAGAGCTATGAAAGAACAAGCGAAGAAAATGAATGTGGCTTCTCTACGATCTTCAGAAGGTGCTGAAAAAAGTGCGGAATGTAAACTTGCAAAAGTTGCGCTTACGACTATTGGATTATGGTTTTTCGCATGGACACCATATTTGGTCATTAATTACGTTGGAATATTCAACGGTGCTAACATCAGTCCTTTGGCCACTATTTGGGGATCTCTCTTTGCAAAAGCCAATGCTGTATACAACCCTATTGTTTATGGAATAAGTCATCCTAAGTACAGAGCAGCTTTGAAAGAGAAGCTTCCGTTCTTGGTTTGTGGTGAAACAGAAAAACCAGCTCATCCTCCAAGTGATACAGCTTCGCAAGCCACAGGTGGCAGCACTGACAAAGCATAAAGTCACTCCAATGTACATCACCACAATAATATTTACTATTAGCACTAAACGTATCTGCTACATTTGTGCTATTATACACGTATGTGCTACGTTTTTGACTGAAAATATTTTCTATGACAACTGGACATACTTGGACATGCTTTAGGAAAACTGTTTATTCATTATTCTCGATTAGAACACAATATTGTATTTTCTTTTCTTAATACCAATAAACCTTGTTATTTCATTCTCCTTATACAATAAATAATTATGTTATATTGAGC
>Panorpacom_tri_transcript-60_7527__LMS_papXut
TATTTATACGAGTCATTATCATCCAGTGCCTTTCTTAAACATTACAGATGTAGTCGTAGTGCCTCGTCGCTGAACAGCAGAGAAGATTTAAAATTCTGTGAATACGAGTAGCAAATTCATTGCGTTGTGAGCTATGAAATAAGTTTCTCTAGAACTTTACGATGCATCTACCTAACGACAGTTCAGTGTCATGGGCACCCGGTGGTTCATTACTGGACAATGTCCTACCAGATATGCTTCCTAAGATACCTTCTTATTGGTCTGAATATGCTGACGTAAATCCGCTGTGGCATGGAATATTTGGGGTCGCTCTAGGAGTTCTAACGCTGATTACACTAATTGGAAATGCAGTGGTTATTTACATCTTCGCTTCAACCAAGTCGCTTCGTACTCCTGCTAATCTGTTAATAATCAATTTGGCGTTCTCTGATTTTTTCATGCTGTTTACATTCTCTCCACCGACAATTTTGAACTCCTACTACAGAACTTGGATTCTTGGTTCATTCATGTGTGAGCTGTACGGCATGTTAAGCTACCTTTTTGCCAGTGTGTCGATCTGGACAATGACACTGATTGCTTTCGATCGTTATAATGTCGTTGTAAGATCATTGGAGAAAACTCCAATGACTGGTAAAGAAGCAGTAGCCAGTATCTTCGGCATTTGGGCATTTGCCTTCATGTGGACGTTGCTCCCAATGTTTGAATGGAATAGATATGTTCCTGAAGGAGTAATGACAGTTTGTGGACTTGATTATTTATCTCAGGATCCACTCAGCAAATCCTTTATCATAACATACTCTTTCTTCTTTTATTGTGTGCCACTTCTTTTGGTATCCTTCTTTTCTTTCAATATTATCAAGGCTGGTCGCAAAATACCTACGGAGGATTCCAAGGAGGTACATGCTGGCGTTGTTGGATCATCATCCATATCAAATATGATTGCTGAATACAAATTCGCTAAAGTTATTGTGATGACTATTATTATTTGGTTTTTCAATTGGACCCCCTATCTAGCGATTAACTATATCGGGCTCTTTCGGTTAGCTCCATTAAATCCCTTGGCAACAACATGGGCCTCCATATCTGCTAAAGCCACCACCATAAATAATCCAATAATATATGTTATGAACTATCCTAAATATCGGGATGCGCTCTACAAGAAATTCCCCGGACTGATTTGTGCTCCTTCTGGAACTGAAGATGCTTCTTCTGTGCCATCTGCGAATACCAACATTACCGAAGAACAAGTATAAATAATACTTAAGTGTCTTATTTTAAGTGCAAATACAATACTTTATAAGCTGAAAGACTTTACAAATATAATTCTTCAATTTTATATAAATAGATATCAA
>Panorpacom_tri_transcript-60_7528__LMS_papXut
TATTTATACGAGTCATTATCATCCAGTGCCTTTCTTAAACATTACAGATGTAGTCGTAGTGCCTCGTCGCTGAACAGCAGAGAAGATTTAAAATTCTGTGAATACGAGTAGCAAATTCATTGCGTTGTGAGCTATGAAATAAGTTTCTCTAGAACTTTACGATGCATCTACCTAACGACAGTTCAGTGTCATGGGCACCCGGTGGTTCATTACTGGACAATGTCCTACCAGATATGCTTCCTAAGATACCTTCTTATTGGTCTGAATATGCTGACGTAAATCCGCTGTGGCATGGAATATTTGGGGTCGCTCTAGGAGTTCTAACGCTGATTACACTAATTGGAAATGCAGTGGTTATTTACATCTTCGCTTCAACCAAGTCGCTTCGTACTCCTGCTAATCTGTTAATAATCAATTTGGCGTTCTCTGATTTTTTCATGCTGTTTACATTCTCTCCACCGACAATTTTGAACTCCTACTACAGAACTTGGATTCTTGGTTCATTCATGTGTGAGCTGTACGGCATGTTAAGCTACCTTTTTGCCAGTGTGTCGATCTGGACAATGACACTGATTGCTTTCGATCGTTATAATGTCGTTGTAAGATCATTGGAGAAAACTCCAATGACTGGTAAAGAAGCAGTAGCCAGTATCTTCGGCATTTGGGCATTTGCCTTCATGTGGACGTTGCTCCCAATGTTTGAATGGAATAGATATGTTCCTGAAGGAGTAATGACAGTTTGTGGACTTGATTATTTATCTCAGGATCCACTCAGCAAATCCTTTATCATAACATACTCTTTCTTCTTTTATTGTGTGCCACTTCTTTTGGTATCCTTCTTTTCTTTCAATATTATCAAGGCTGGTCGCAAAATACCTACGGAGGATTCCAAGGAGGTACATGCTGGCGTTGTTGGATCATCATCCATATCAAATATGATTGCTGAATACAAATTCGCTAAAGTTATTGTGATGACTATTATTATTTGGTTTTTCAATTGGACCCCCTATCTAGCGATTAACTATATCGGGCTCTTTCGGTTAGCTCCATTAAATCCCTTGGCAACAACATGGGCCTCCATATCTGCTAAAGCCACCACCATAAATAATCCAATAATATATGTTATGAACTATCCTAAATATCGGGATGCGCTCTACAAGAAATTCCCCGGACTGATTTGTGCTCCTTCTGGAACTGAAGATGCTTCTTCTGTGCCATCTGCGAATACCAATATTACCGAAGAACAAGTATAAATAATACTTAAGTGTCTTATTTTAAGTGCAAATACAATACTTTATAAGCTGAAAGACTTTACAAATATAATTCTTCAATTTTATATAAATAGATATCAA
>Panorpacom_tri_transcript-60_7529__LMS_papXut
TATTTATACGAGTCATTATCATCCAGTGCCTTTCTTAAACATTACAGATGTAGTCGTAGTGCCTCGTCGCTGAACAGCAGAGAAGATTTAAAATTCTGTGAATACGAGTAGCAAATTCATTGCGTTGTGAGCTATGAAATAAGTTTCTCTAGAACTTTACGATGCATCTACCTAACGACAGTTCAGTGTCATGGGCACCCGGTGGTTCATTACTGGACAATGTCCTACCAGATATGCTTCCTAAGATACCTTCTTATTGGTCTGAATATGCTGACGTAAATCCGCTGTGGCATGGAATATTTGGGGTCGCTCTAGGAGTTCTAACGCTGATTACACTAATTGGAAATGCAGTGGTTATTTACATCTTCGCTTCAACCAAGTCGCTTCGTACTCCTGCTAATCTGTTAATAATCAATTTGGCGTTCTCTGATTTTTTCATGCTGTTTACATTCTCTCCACCGACAATTTTGAACTCCTACTACAGAACTTGGATTCTTGGTTCATTCATGTGTGAGCTGTACGGCATGTTAAGCTACCTTTTTGCCAGTGTGTCGATCTGGACAATGACACTGATTGCTTTCGATCGTTATAATGTCGTTGTAAGATCATTGGAGAAAACTCCAATGACTGGTAAAGAAGCAGTAGCCAGTATCTTCGGCATTTGGGCATTTGCCTTCATGTGGACGTTGCTCCCAATGTTTGAATGGAATAGATATGTTCCTGAAGGAGTAATGACAGTTTGTGGACTTGATTATTTATCTCAGGATCCACTCAGCAAATCCTTTATCATAACATACTCTTTCTTCTTTTATTGTGTGCCACTTCTTTTGGTATCCTTCTTTTCTTTCAATATTATCAAGGCTGGTCGCAAAATACCTACGGAGGATTCCAAGGAGGTACATGCTGGCGTTGTTGGATCATCATCCATATCAAATATGATTGCTGAATACAAATTCGCTAAAGTTATTGTGATGACTATTATTATTTGGTTTTTCAATTGGACCCCCTATCTAGCGATTAACTATATCGGGCTCTTTCGGTTAGCTCCATTAAATCCCTTGGCAACAACATGGGCCTCCATATCTGCTAAAGCCACCACCATAAATAATCCAATAATATATGTTATGAACTATCCTAAATATCGGGATGCGCTCTACAAGAAATTCCCCGGACTGATTTGTGCTCCTTCTGGAACTGAAGATGCTTCTTCTGTGCCATCTGCGAATACCAATATTACCGAAGAACAAGTATAAATAATACTTAAGTGTCTGATTTTAAGTGCAAATACAATACTTTATAAGCTGAAAGACTTTACAAATATAATTCTTCAATTTTATATAAATAGATATCAA
>Panorpacom_tri_transcript-60_8317__UVB_bomMor
TCTCCAACAAGTGCGAGGCCACGAGCGCATGCTAAAGAAGCAGGCGAAGAAAATGAACGTGAAATCGCTCGTCAGCAACCAGGACCCCAACAGATCCGCAGAGATTCGTATTGCAAAGGTTGCTTTTACAATTTTCTTCCTGTTCGTCTGCTCCTGGACTCCGTACGCTGTGGTTACGATGATGGGAGCATTTGGGAACAGAGAATTAATCACACCATTATCAACAATGATTCCTGCTATTTGTGCAAAAATTGTTTCATGCCTAGACCCGTGGGTGTATGCTATCAACCACCCGAGATACAGGGCTGAACTTACAAAGCGAGTGCCTTGGCTTGGAGTTCGTGAATCAGATACCTCAGATTCGGTTTCACAAGGAACAACCGCCAGCAGCGCCGCACCAGCTGAGTAAATAGTGAACTAAAAGTGGTTAAAGATGATTTTATAATCAATATGACTCACTGTTAAAGATTAATTATATTCTAAAGGATGACAACTTGGCTATGGATTTATGTACATAACGATTTTTTAATTTATGATAACAACCCTTGATAAAATATATAAAACATATTAATATAATGTTGGAACTGTATTTACAGATGATAATATTTTATGTACAAATAAACATTAAATTCCTGAGCATCAATTGATCTTGATTTGATTGTAATATAGAGCTATTATATTCTTAAGGTTCCTCCTCACTAGTGGAAGAAGAACTGCGAATTCGGTAAAAAATATCAAAAAAATAAAATATTAAGACATTTTTAGAATGTGAAGAGGATAACAGTTACTTTGTTTGTTTTTTTTTCGCAAAAGGAAATGGTTCTTACCTTGGTTCTAATAAATCATAGATTCGATACTGAACACATGTGAAGACGAGCCTTTATTTATTGTCTAATAATAAGACATTAAAAACCGATTCTGGGCGAACGTTTTACAACGTAATAGCATGCCGAAACATTACAAAATTTTATGCTTTCCTTCTGCGATCTTAATTACATTTAAAATTTAATTGCATGTGAATCATAACAAAATTGAAGGTCCTTCTATTTTACGCATTAGTTTATTTAAAAATACTACGATCTTGAAAACAAG
>Panorpacom_tri_transcript-60_8318__UVB_bomMor
CTATACAGATAGTGTTGGTGTTAAGCTGCTGGGGTGGAACCTCCCTCCAGAGCACAGTGAGCTAGTACATCCACATTGGCGGGGGTATGAAGCCCCAGCTAAATTCATGCACTACGCTCTAGCTCTCCTCTACCTGATATTGATGGCACTCTCCGTCACTGGGAATGGAATTGTCGTTTGGATTTTCTCCACCTCAAAATCTTTAAAAACTGCAAGCAATATGTTCATAGTTAACCTAGCCATCTTCGATCTACTAATGATGCTAGAAATGCCAATGTTTATTGCAAACTCATTTTCACAAAGACTGTTAGGGTACGAAACTGGATGCGACGTTTATGCAGTTCTAGGATCCCTGTCAGGAATGGGAGGTGCAATCACAAATGCAGTCATTGCGTACGACAGATATAAAACAATTTCCTGCCCACTTGATGGCAGACTCAGCAAGACACAGGCAGCCATTTTGATTGGTTTCACATGGATTTGGACAGTTCCTTTCACAGTGCTGCCACTCTTCAAAATATGGGGGCGATATGTACCAGAGGGCTTCCTGACAACTTGTTCATTTGACTACTTAACTGATGACTCTGATACGCGAGTCTTTGTGGCTTCCATTTTCACCTGGTCATACGTCATACCCATGCTTCTCATTCTCTTCTTCTACTCTCAACTTTTCCAACAAGTGCGAGGCCACGAGCGCATGCTAAAGGAGCAGGCTAAGAAAATGAACGTGAAATCGCTCGTCAGCAACCAGGACCCCAACAGATCCGCAGAGATTCGTATTGCAAAGGTTGCTTTTACAATTTTCTTCCTGTTCGTCTGCTCCTGGACTCCGTACGCTGTGGTTACGATGATGGGAGCATTTGGGAACAGAGAATTAATCACACCATTATCAACAATGATTCCTGCTATTTGTGCAAAAATTGTTTCATGCCTAGACCCGTGGGTGTATGCTATCAACCACCCGAGATACAGGGCTGAACTTACAAAGCGAGTGCCTTGGCTTGGAGTTCGTGAATCAGATACCTCAGATTCGGTTTCACAAGGAACAACCGCCAGCAGCGCCGCACCAGCTGAGTAAATAGTGAACTAAAAGTGGTTAAAGATGATTTTATAATCAATATGACTCACTGTTAAAGATTAATTATATTCTAAAGGATGACAACTTGGCTATGGATTTATGTACATAACGATTTTTTAATTTATGATAACAACCCTTGATAAAATATATAAAACATATTAATATAATGTTGGAACTGTATTTACAGATGATAATATTTTATGTACAAATAAACATTAAATTCCTGAGCATCAATTGATCTTGATTTGATTGTAATATAGAGCTATTATATTCTTAAGGTTCCTCCTCACTAGTGGAAGAAGAACTGCGAATTCGGTAAAAAATATCAAAAAAATAAAATATTAAGACATTTTTAGAATGTGAAGAGGATAACAGTTACTTTGTTTGTTTTTTTTTCGCAAAAGGAAATGGTTCTTACCTTGGTTCTAATAAATCATAGATTCGATACTGAACACATGTGAAGACGAGCCTTTATTTATTGTCTAATAATAAGACATTAAAAACCGATTCTGGGCGAACGTTTTACAACGTAATAGCATGCCGAAACATTACAAAATTTTATGCTTTCCTTCTGCGATCTTAATTACATTTAAAATTTAATTGCATGTGAATCATAACAAAATTGAAGGTCCTTCTATTTTACGCATTAGTTTATTTAAAAATACTACGATCTTGAAAACAAG
>Panorpacom_tri_transcript-60_8319__UVB_apiMel
CTATACAGATAGTGTTGGTGTTAAGCTGCTGGGGTGGAACCTCCCTCCAGAGCACAGTGAGCTAGTACATCCACATTGGCGGGGGTATGAAGCCCCAGCTAAATTCATGCACTACGCTCTAGCTCTCCTCTACCTGATATTGATGGCACTCTCCGTCACTGGGAATGGAATTGTCGTTTGGATTTTCTCCACCTCAAAATCTTTAAAAACTGCAAGCAATATGTTCATAGTTAACCTAGCCATCTTCGATCTACTAATGATGCTAGAAATGCCAATGTTTATTGCAAACTCATTTTCACAAAGACTGTTAGGGTACGAAACTGGATGCGACGTTTATGCAGTTCTAGGATCCCTGTCAGGAATGGGAGGTGCAATCACAAATGCAGTCATTGCGTACGACAGATATAAAACAATTTCCTGCCCACTTGATGGCAGACTCAGCAAGACACAGGCAGCCATTTTGATTGGTTTCACATGGATTTGGACAGTTCCTTTCACAGTGCTGCCACTCTTCAAAATATGGGGGCGATATGTACCAGAGGGCTTCCTGACAACTTGTTCATTTGACTACTTAACTGATGACTCTGATACGCGAGTCTTTGTGGCTTCCATTTTCACCTGGTCATACGTCATACCCATGCTTCTCATTCTCTTCTTCTACTCTCAACTTTTCCAACAAGTGCGAGGCCACGAGCGCATGCTAAAGGAGCAGGCTAAGAAAATGAACGTGAAATCGCTCGTCAGCAACCAGGACCCCAACAGATCCGCAGAGATACGTAAAGAAAAAGTTGAATAAACAAATTTCTT
>Panorpacom_tri_transcript-60_8320__UVB_anoGam
CTATACAGATAGTGTTGGTGTTAAGCTGCTGGGGTGGAACCTCCCTCCAGAGCACAGTGAGCTAGTACATCCACATTGGCGGGGGTATGAAGCCCCAGCTAAATTCATGCACTACGCTCTAGCTCTCCTCTACCTGATATTGATGGCACTCTCCGTCACTGGGAATGGAATTGTCGTTTGGATTTTCTCCACCTCAAAATCTTTAAAAACTGCAAGCAATATGTTCATAGTTAACCTAGCCATCTTCGATCTACTAATGATGCTAGAAATGCCAATGTTTATTGCAAACTCATTTTCACAAAGACTGTTAGGGTACGAAACTGGATGCGACGTTTATGCAGTTCTAGGATCCCTGTCAGGAATGGGAGGTGCAATCACAAATGCAGTCATTGCGTACGACAGATATAAAACAATTTCCTGCCCACTTGATGGCAGACTCAGCAAGACACAGGCAGCCATTTTGATTGGTTTCACATGGATTTGGACAGTTCCTTTCACAGTGCTGCCACTCTTCAAAATATGGGGGCGATATGTACCAGAGGGCTTCCTGACAACTTGTTCATTTGACTACTTAACTGATGACTCTGATACGCGAGTCTTTGTGGCTTCCATTTTCACCTGGTCATACGTCATACCCATGCTTCTCATTCTCTTCTTCTACTCTCAACTTTTCCAACAAGTAAATATACAACTGAGGGTTCAGAACAAAAGCGCATTGTCTGCTTAGGTTATCTAAAGAACTACTCCACAAAAAATAATTCTTAGAACTGTACAGATTCAATACGATTCTTATACATTTCCAATACGATCCGTTACGATTCGTACAATCTTACACGATTCGTACGAATCTTACACGATTCTTATCAAAATTGTTCGTAGGGTGTTTGTTCCAATGCAAAAATGATTGAAGTCATACCATTAAGAAAGTAATTATGGGCTTTGTTCATTTCTGTGTTAAACATTATACCTGTTATGCAGTTAAAGTAAACCTTTTTCTTTAAAATGTTGAGTACATTGAATCGTCTAACATCATAAATTGAAAGGAGCTCCTGTTTATCGACTTTTAACACGTTACATTCTGTCACTAGTTTGAACTGTAAAGGTATATGTTCATGATGTTGCTCGTCGCTCATTTTCAGCGACAAACCAGTCACGTGATTTCATATGTCGCTGGTTTCGACTGTCGCTCGTGTAAATGGGTTAGCGGCAGCAGCATAAAGCGATAAATTTTTGACGTTTAATTGATCGTGTTGTGTAAAATTAATATTCTAAAATGTCATATTAAGAAAGATATTACGAGTGGACTTTTCAACTTGCCGCGTTTGTTTACAACAAAAATGAAGAGGAACGACGGCGAAATAGACTAGTAGCAGCTA
>Panorpacom_tri_transcript-60_8321__UVB_bomMor
ATTGGTGAAATAGGAAGAGAAGGCATTTTTATTTCAAGAAACTAAAGTTTTGTTATTTAAATATATTTTTTGAACTCGAAATAAAGAAACAGAAGTCTGTCAAGATGTTCGCAGACAATGCCAGTCTTACAGCCTATTTCCCGATGGCACAGCCCTATACAGATGTTGGTGTTAAGCTGCTGGGGTGGAACATCCCTCCAGAGCACAGTGAGCTAGTACATCCACATTGGCGGGGGTATGAAGCCCCAGCTAAATTCATGCACTACGCTCTAGCTCTCCTCTACCTGATATTGATGGCACTCTCCGTCACTGGGAATGGAATTGTCGTTTGGATTTTCTCCACCTCAAAATCTTTAAAAACTGCAAGCAATATGTTCATAGTTAACCTAGCCATCTTCGATCTACTAATGATGCTAGAAATGCCAATGTTTATTGCAAACTCATTTTCACAAAGACTGTTAGGGTACGAAACTGGATGCGACGTTTATGCAGTTCTAGGATCCCTGTCAGGAATGGGAGGTGCAATCACAAATGCAGTCATTGCGTACGACAGATATAAAACAATTTCCTGCCCACTTGATGGCAGACTCAGCAAGACACAGGCAGCCATTTTGATTGGTTTCACATGGATTTGGACAGTTCCTTTCACAGTGCTGCCACTCTTCAAAATATGGGGGCGATATGTACCAGAGGGCTTCCTGACAACTTGTTCATTTGACTACTTAACTGATGACTCTGATACGCGAGTCTTTGTGGCTTCCATTTTCACCTGGTCATACGTCATACCCATGCTTCTCATTCTCTTCTTCTACTCTCAACTTTTCCAACAAGTGCGAGGCCACGAGCGCATGCTAAAGGAGCAGGCTAAGAAAATGAACGTGAAATCGCTCGTCAGCAACCAGGACCCCAACAGATCCGCAGAGATTCGTATTGCAAAGGTTGCTTTTACAATTTTCTTCCTGTTCGTCTGCTCCTGGACTCCGTACGCTGTGGTTACGATGATGGGAGCATTTGGGAACAGAGAATTAATCACACCATTATCAACAATGATTCCTGCTATTTGTGCAAAAATTGTTTCATGCCTAGACCCGTGGGTGTATGCTATCAACCACCCGAGATACAGGGCTGAACTTACAAAGCGAGTGCCTTGGCTTGGAGTTCGTGAATCAGATACCTCAGATTCGGTTTCACAAGGAACAACCGCCAGCAGCGCCGCACCAGCTGAGTAAATAGTGAACTAAAAGTGGTTAAAGATGATTTTATAATCAATATGACTCACTGTTAAAGATTAATTATATTCTAAAGGATGACAACTTGGCTATGGATTTATGTACATAACGATTTTTTAATTTATGATAACAACCCTTGATAAAATATATAAAACATATTAATATAATGTTGGAACTGTATTTACAGATGATAATATTTTATGTACAAATAAACATTAAATTCCTGAGCATCAATTGATCTTGATTTGATTGTAATATAGAGCTATTATATTCTTAAGGTTCCTCCTCACTAGTGGAAGAAGAACTGCGAATTCGGTAAAAAATATCAAAAAAATAAAATATTAAGACATTTTTAGAATGTGAAGAGGATAACAGTTACTTTGTTTGTTTTTTTTTCGCAAAAGGAAATGGTTCTTACCTTGGTTCTAATAAATCATAGATTCGATACTGAACACATGTGAAGACGAGCCTTTATTTATTGTCTAATAATAAGACATTAAAAACCGATTCTGGGCGAACGTTTTACAACGTAATAGCATGCCGAAACATTACAAAATTTTATGCTTTCCTTCTGCGATCTTAATTACATTTAAAATTTAATTGCATGTGAATCATAACAAAATTGAAGGTCCTTCTATTTTACGCATTAGTTTATTTAAAAATACTACGATCTTGAAAACAAG
>Panorpacom_tri_transcript-60_8322__UVB_bomMor
ATTGGTGAAATAGGAAGAGAAGGCATTTTTATTTCAAGAAACTAAAGTTTTGTTATTTAAATATATTTTTTGAACTCGAAATAAAGAAACAGAAGTCTGTCAAGATGTTCGCAGACAATGCCAGTCTTACAGCCTATTTCCCGATGGCACAGCCCTATACAGATGTTGGTGTTAAGCTGCTGGGGTGGAACATCCCTCCAGAGCACAGTGAGCTAGTACATCCACATTGGCGGGGGTATGAAGCCCCAGCTAAATTCATGCACTACGCTCTAGCTCTCCTCTACCTGATATTGATGGCACTCTCCGTCACTGGGAATGGAATTGTCGTTTGGATTTTCTCCACCTCAAAATCTTTAAAAACTGCAAGCAATATGTTCATAGTTAACCTAGCCATCTTCGATCTACTAATGATGCTAGAAATGCCAATGTTTATTGCAAACTCATTTTCACAAAGACTGTTAGGGTACGAAACTGGATGCGACGTTTATGCAGTTCTAGGATCCCTGTCAGGAATGGGAGGTGCAATCACAAATGCAGTCATTGCGTACGACAGATATAAAACAATTTCCTGCCCACTTGATGGCAGACTCAGCAAGACACAGGCAGCCATTTTGATTGGTTTCACATGGATTTGGACAGTTCCTTTCACAGTGCTGCCACTCTTCAAAATATGGGGGCGATATGTACCAGAGGGCTTCCTGACAACTTGTTCATTTGACTACTTAACTGATGACTCTGATACGCGAGTCTTTGTGGCTTCCATTTTCACCTGGTCATACGTCATACCCATGCTTCTCATTCTCTTCTTCTACTCTCAACTTTTCCAACAAGTGCGAGGCCACGAGCGCATGCTAAAGGAGCAGGCTAAGAAAATGAACGTGAAATCGCTCGTCAGCAACCAGGACCCCAACAGATCCGCAGAGATACGTAAAGAAAAAGTTGAATAAACAAATTTCTT
>Panorpacom_tri_transcript-60_8323__UVB_anoGam
ATTGGTGAAATAGGAAGAGAAGGCATTTTTATTTCAAGAAACTAAAGTTTTGTTATTTAAATATATTTTTTGAACTCGAAATAAAGAAACAGAAGTCTGTCAAGATGTTCGCAGACAATGCCAGTCTTACAGCCTATTTCCCGATGGCACAGCCCTATACAGATGTTGGTGTTAAGCTGCTGGGGTGGAACATCCCTCCAGAGCACAGTGAGCTAGTACATCCACATTGGCGGGGGTATGAAGCCCCAGCTAAATTCATGCACTACGCTCTAGCTCTCCTCTACCTGATATTGATGGCACTCTCCGTCACTGGGAATGGAATTGTCGTTTGGATTTTCTCCACCTCAAAATCTTTAAAAACTGCAAGCAATATGTTCATAGTTAACCTAGCCATCTTCGATCTACTAATGATGCTAGAAATGCCAATGTTTATTGCAAACTCATTTTCACAAAGACTGTTAGGGTACGAAACTGGATGCGACGTTTATGCAGTTCTAGGATCCCTGTCAGGAATGGGAGGTGCAATCACAAATGCAGTCATTGCGTACGACAGATATAAAACAATTTCCTGCCCACTTGATGGCAGACTCAGCAAGACACAGGCAGCCATTTTGATTGGTTTCACATGGATTTGGACAGTTCCTTTCACAGTGCTGCCACTCTTCAAAATATGGGGGCGATATGTACCAGAGGGCTTCCTGACAACTTGTTCATTTGACTACTTAACTGATGACTCTGATACGCGAGTCTTTGTGGCTTCCATTTTCACCTGGTCATACGTCATACCCATGCTTCTCATTCTCTTCTTCTACTCTCAACTTTTCCAACAAGTAAATATACAACTGAGGGTTCAGAACAAAAGCGCATTGTCTGCTTAGGTTATCTAAAGAACTACTCCACAAAAAATAATTCTTAGAACTGTACAGATTCAATACGATTCTTATACATTTCCAATACGATCCGTTACGATTCGTACAATCTTACACGATTCGTACGAATCTTACACGATTCTTATCAAAATTGTTCGTAGGGTGTTTGTTCCAATGCAAAAATGATTGAAGTCATACCATTAAGAAAGTAATTATGGGCTTTGTTCATTTCTGTGTTAAACATTATACCTGTTATGCAGTTAAAGTAAACCTTTTTCTTTAAAATGTTGAGTACATTGAATCGTCTAACATCATAAATTGAAAGGAGCTCCTGTTTATCGACTTTTAACACGTTACATTCTGTCACTAGTTTGAACTGTAAAGGTATATGTTCATGATGTTGCTCGTCGCTCATTTTCAGCGACAAACCAGTCACGTGATTTCATATGTCGCTGGTTTCGACTGTCGCTCGTGTAAATGGGTTAGCGGCAGCAGCATAAAGCGATAAATTTTTGACGTTTAATTGATCGTGTTGTGTAAAATTAATATTCTAAAATGTCATATTAAGAAAGATATTACGAGTGGACTTTTCAACTTGCCGCGTTTGTTTACAACAAAAATGAAGAGGAACGACGGCGAAATAGACTAGTAGCAGCTA
>Panorpacom_tri_transcript-60_8324__UVB_bomMor
GCGGGGGAGGTGAGAAGCGACTTTATCGTCGAACTGCTCGCTTCATTCAGTCAGATTGGTGAAATAGGAAGAGAAGGCATTTTCATTTCAAGAAACTAAAGTTTTGTTATTTAAATATATTTTTTGAACTCGAAATAAAGAAACAGAAGTCTGTCAAGATGTTCGCAGACAATGCCAGTCTTACAGCCTATTTCCCGATGGCACAGCCCTATACAGATGTTGGTGTTAAGCTGCTGGGGTGGAACATCCCTCCAGAGCACAGTGAGCTAGTACATCCACATTGGCGGGGGTATGAAGCCCCAGCTAAATTCATGCACTACGCTCTAGCTCTCCTCTACCTGATATTGATGGCACTCTCCGTCACTGGGAATGGAATTGTCGTTTGGATTTTCTCCACCTCAAAATCTTTAAAAACTGCAAGCAATATGTTCATAGTTAACCTAGCCATCTTCGATCTACTAATGATGCTAGAAATGCCAATGTTTATTGCAAACTCATTTTCACAAAGACTGTTAGGGTACGAAACTGGATGCGACGTTTATGCAGTTCTAGGATCCCTGTCAGGAATGGGAGGTGCAATCACAAATGCAGTCATTGCGTACGACAGATATAAAACAATTTCCTGCCCACTTGATGGCAGACTCAGCAAGACACAGGCAGCCATTTTGATTGGTTTCACATGGATTTGGACAGTTCCTTTCACAGTGCTGCCACTCTTCAAAATATGGGGGCGATATGTACCAGAGGGCTTCCTGACAACTTGTTCATTTGACTACTTAACTGATGACTCTGATACGCGAGTCTTTGTGGCTTCCATTTTCACCTGGTCATACGTCATACCCATGCTTCTCATTCTCTTCTTCTACTCTCAACTTTTCCAACAAGTGCGAGGCCACGAGCGCATGCTAAAGGAGCAGGCTAAGAAAATGAACGTGAAATCGCTCGTCAGCAACCAGGACCCCAACAGATCCGCAGAGATTCGTATTGCAAAGGTTGCTTTTACAATTTTCTTCCTGTTCGTCTGCTCCTGGACTCCGTACGCTGTGGTTACGATGATGGGAGCATTTGGGAACAGAGAATTAATCACACCATTATCAACAATGATTCCTGCTATTTGTGCAAAAATTGTTTCATGCCTAGACCCGTGGGTGTATGCTATCAACCACCCGAGATACAGGGCTGAACTTACAAAGCGAGTGCCTTGGCTTGGAGTTCGTGAATCAGATACCTCAGATTCGGTTTCACAAGGAACAACCGCCAGCAGCGCCGCACCAGCTGAGTAAATAGTGAACTAAAAGTGGTTAAAGATGATTTTATAATCAATATGACTCACTGTTAAAGATTAATTATATTCTAAAGGATGACAACTTGGCTATGGATTTATGTACATAACGATTTTTTAATTTATGATAACAACCCTTGATAAAATATATAAAACATATTAATATAATGTTGGAACTGTATTTACAGATGATAATATTTTATGTACAAATAAACATTAAATTCCTGAGCATCAATTGATCTTGATTTGATTGTAATATAGAGCTATTATATTCTTAAGGTTCCTCCTCACTAGTGGAAGAAGAACTGCGAATTCGGTAAAAAATATCAAAAAAATAAAATATTAAGACATTTTTAGAATGTGAAGAGGATAACAGTTACTTTGTTTGTTTTTTTTTCGCAAAAGGAAATGGTTCTTACCTTGGTTCTAATAAATCATAGATTCGATACTGAACACATGTGAAGACGAGCCTTTATTTATTGTCTAATAATAAGACATTAAAAACCGATTCTGGGCGAACGTTTTACAACGTAATAGCATGCCGAAACATTACAAAATTTTATGCTTTCCTTCTGCGATCTTAATTACATTTAAAATTTAATTGCATGTGAATCATAACAAAATTGAAGGTCCTTCTATTTTACGCATTAGTTTATTTAAAAATACTACGATCTTGAAAACAAG
>Panorpacom_tri_transcript-60_8325__UVB_bomMor
GCGGGGGAGGTGAGAAGCGACTTTATCGTCGAACTGCTCGCTTCATTCAGTCAGATTGGTGAAATAGGAAGAGAAGGCATTTTCATTTCAAGAAACTAAAGTTTTGTTATTTAAATATATTTTTTGAACTCGAAATAAAGAAACAGAAGTCTGTCAAGATGTTCGCAGACAATGCCAGTCTTACAGCCTATTTCCCGATGGCACAGCCCTATACAGATGTTGGTGTTAAGCTGCTGGGGTGGAACATCCCTCCAGAGCACAGTGAGCTAGTACATCCACATTGGCGGGGGTATGAAGCCCCAGCTAAATTCATGCACTACGCTCTAGCTCTCCTCTACCTGATATTGATGGCACTCTCCGTCACTGGGAATGGAATTGTCGTTTGGATTTTCTCCACCTCAAAATCTTTAAAAACTGCAAGCAATATGTTCATAGTTAACCTAGCCATCTTCGATCTACTAATGATGCTAGAAATGCCAATGTTTATTGCAAACTCATTTTCACAAAGACTGTTAGGGTACGAAACTGGATGCGACGTTTATGCAGTTCTAGGATCCCTGTCAGGAATGGGAGGTGCAATCACAAATGCAGTCATTGCGTACGACAGATATAAAACAATTTCCTGCCCACTTGATGGCAGACTCAGCAAGACACAGGCAGCCATTTTGATTGGTTTCACATGGATTTGGACAGTTCCTTTCACAGTGCTGCCACTCTTCAAAATATGGGGGCGATATGTACCAGAGGGCTTCCTGACAACTTGTTCATTTGACTACTTAACTGATGACTCTGATACGCGAGTCTTTGTGGCTTCCATTTTCACCTGGTCATACGTCATACCCATGCTTCTCATTCTCTTCTTCTACTCTCAACTTTTCCAACAAGTGCGAGGCCACGAGCGCATGCTAAAGGAGCAGGCTAAGAAAATGAACGTGAAATCGCTCGTCAGCAACCAGGACCCCAACAGATCCGCAGAGATACGTAAAGAAAAAGTTGAATAAACAAATTTCTT
>Panorpacom_tri_transcript-60_8326__UVB_anoGam
GCGGGGGAGGTGAGAAGCGACTTTATCGTCGAACTGCTCGCTTCATTCAGTCAGATTGGTGAAATAGGAAGAGAAGGCATTTTCATTTCAAGAAACTAAAGTTTTGTTATTTAAATATATTTTTTGAACTCGAAATAAAGAAACAGAAGTCTGTCAAGATGTTCGCAGACAATGCCAGTCTTACAGCCTATTTCCCGATGGCACAGCCCTATACAGATGTTGGTGTTAAGCTGCTGGGGTGGAACATCCCTCCAGAGCACAGTGAGCTAGTACATCCACATTGGCGGGGGTATGAAGCCCCAGCTAAATTCATGCACTACGCTCTAGCTCTCCTCTACCTGATATTGATGGCACTCTCCGTCACTGGGAATGGAATTGTCGTTTGGATTTTCTCCACCTCAAAATCTTTAAAAACTGCAAGCAATATGTTCATAGTTAACCTAGCCATCTTCGATCTACTAATGATGCTAGAAATGCCAATGTTTATTGCAAACTCATTTTCACAAAGACTGTTAGGGTACGAAACTGGATGCGACGTTTATGCAGTTCTAGGATCCCTGTCAGGAATGGGAGGTGCAATCACAAATGCAGTCATTGCGTACGACAGATATAAAACAATTTCCTGCCCACTTGATGGCAGACTCAGCAAGACACAGGCAGCCATTTTGATTGGTTTCACATGGATTTGGACAGTTCCTTTCACAGTGCTGCCACTCTTCAAAATATGGGGGCGATATGTACCAGAGGGCTTCCTGACAACTTGTTCATTTGACTACTTAACTGATGACTCTGATACGCGAGTCTTTGTGGCTTCCATTTTCACCTGGTCATACGTCATACCCATGCTTCTCATTCTCTTCTTCTACTCTCAACTTTTCCAACAAGTAAATATACAACTGAGGGTTCAGAACAAAAGCGCATTGTCTGCTTAGGTTATCTAAAGAACTACTCCACAAAAAATAATTCTTAGAACTGTACAGATTCAATACGATTCTTATACATTTCCAATACGATCCGTTACGATTCGTACAATCTTACACGATTCGTACGAATCTTACACGATTCTTATCAAAATTGTTCGTAGGGTGTTTGTTCCAATGCAAAAATGATTGAAGTCATACCATTAAGAAAGTAATTATGGGCTTTGTTCATTTCTGTGTTAAACATTATACCTGTTATGCAGTTAAAGTAAACCTTTTTCTTTAAAATGTTGAGTACATTGAATCGTCTAACATCATAAATTGAAAGGAGCTCCTGTTTATCGACTTTTAACACGTTACATTCTGTCACTAGTTTGAACTGTAAAGGTATATGTTCATGATGTTGCTCGTCGCTCATTTTCAGCGACAAACCAGTCACGTGATTTCATATGTCGCTGGTTTCGACTGTCGCTCGTGTAAATGGGTTAGCGGCAGCAGCATAAAGCGATAAATTTTTGACGTTTAATTGATCGTGTTGTGTAAAATTAATATTCTAAAATGTCATATTAAGAAAGATATTACGAGTGGACTTTTCAACTTGCCGCGTTTGTTTACAACAAAAATGAAGAGGAACGACGGCGAAATAGACTAGTAGCAGCTA
>Panorpacom_tri_transcript-60_19767
TGTAGCTGCAGGTGATTCGATCTTAGCAATAATGTCATCTGTGCCACCCATTTCTTGCAGCTGGGATATTCTGGATCATTCCCACAGGACCTTACTTGGTGCCTGCATTCTTATATTCGGTGTGACAGGGGTGATTTTCAACGGGTGGCTCGCCAGCTCCTTCCTCCACTTGAATTCCGGGCTGCTGTGCGCTAAGAGTCACATTCTGATTCTCAACTTATGCGTCGCTTCCTTGGGCCGCGGTTTGATGTCCGGATTTCCGTTCACTGCATCTTCGGCGCTTGCTGGCAGATGGTTGTTTGGGTCCACTTGTTGTCAGCTATTCGGGTTTCTGAAACAGATGTTGGGGTCATTCCAGATGGCGGCACTTACATCCCTCGCAGTTGAGAGATTTCTGATATCCAGGCCAAAGCAAATGGGTAAATATCTTCGATTTCGGTTCTACGTAATCTGTATCACC
>Panorpodes_par_C89316_a_4_0_l_316__LMSb_attCep
AGGCACAGGCCACCAGCGCCGAATGCAAGCTGGCCAAGATCGCCCTGATGACCATCTCCCTCTGGTTCATGGCTTGGACTCCATACCTCATCATTAACTTCGCTGGAATCTTCGAGACCATGACCATCAGCCCACTTGTCACCATCTGGGGATCCCTCTTCGCCAAGGCTAACGCCGTCTACAACCCAATTGTCTACGGTATCAGCCACCCCAAGTACAGGGCAGCCCTCAACGAGAAGCTGCCTTTCCTGGCCTGCGCCGCCTCCGAGCCAGCTCCTCCTGCAGACAACCAGTCCTCCGGCACCGCCGCCTCCGC
>Panorpodes_par_C134710_a_49_0_l_1491__LMS_triCas
CGAGTTCTCTTGAGTGGCACGTACAACCAAGTAACTGAAGAACGTTGCCAGTATCTAGGAAGAATCTATTACCATTTTTTTATAAAGGAAGTGTGGCCAATATCTTGTTTAAGAAGTTTTTGATATTATATAATATTCACAAGTCAAAAAAATATTTATCAAAATGGATCAAGTTTTGGCGCCAAAAATGGAACATCTGTTTGGCTATCAAAATCTAACAGTTGTAGATAAGGTGCCACTTGAAATGCTACATTTGGTTGATTCTCATTGGTTCCAATTTCCTCCAATGAATCCACTGTGGCATAGTATTTTAGGATTTGTAATGGTAATTCTTGGGTTCGTGTCCTGGACTGGTAACGGTGTTGTTATCTACATTTTCTCTACAACTCGTGGCTTAAGAACACCATCAAATCTTCTTGTTGTCAATTTAGCTTTTTCAGATTTTCTAATGATGGTTGCAATGTCTCCGCCCATGGTTATAAATTGTTATTATGAGACATGGGTATTAGGGCCTCTTATGTGCGAAATCTATGCAATGTGCGGTTCTTTATTTGGATGTGCGTCTATCTGGACAATGACATTTATAGCACTGGATCGTTATAACGTCATTGTCAAGGGAATGGCAGCAAAACCTATGACGATTAAAACAGCCTTGTACAGAATAATACTCATTTGGGCATTTGCGCTATTGTGGACTATTGCGCCCTGTTTCGGCTGGAACAGATACGTTCCCGAGGGTAATATGACAGCTTGCGGGACAGATTATTTAACAAAAAATTGGGGCAGTCGCTCCTACATTTTAGTGTATTCTATTTTTGTATATTATCTACCATTATTTACAATAATATACTCTTACTGGTTCATTGTTTCGGCTGTTGCCGCTCATGAAAAAGCTATGAAAGAGCAGGCTAAAAAGATGAATGTAGCTTCATTACGATCTTCAGAAGGAGCAGAAAAAAGTGCGGAATGTAAATTAGCTAAAGTTGCACTTACCACTATCGGCTTATGGTTCTTTGCGTGGACGCCATATTTGGTTATTAACTATGTTGGCATTTTTAACGGAGCCAACATCAGTCCTCTAGCTACAATTTGGGGTTCACTATTTGCCAAGGCCAATGCAGTATACAATCCCATTGTATATGGAATAAGCCATCCTAAATATAGAGCAGCATTGAAAGAAAAATTACCGTTTTTGGTTTGTGGGGAGACTGACAAACCCCAATCAGCGGCTAGTGATACAGTATCTCAAGCGACAGGTGGCAGCACAGACAAAGCATAAAACCGTTGCGCTGGTATAACAATTTCCTGATGACGACTGGATGTACGTTTCTTGGACACGTTTACTATAAAATATCTATATTCTTCTAATTTATATTTATGTCTCATAAGAGTTTTTGGTTTCCTTCCAACTATAAAATTGCATTTAATGTGTAAATAATACATGTTATTTATTTCCCTTATGTAATAAACATTCAAATATACAAATATGCA
>Panorpodes_par_C136110_a_81_0_l_1640__UVB_bomMor
AGCGACTTTACTGTCGAACTGCTCGCTTCAGTGCTGTGACAGGGTGGACCCACTAGAACCAGTAAAACCAGAACTTCCGGACACTTTATAATTTCAATTTCCAAGAAACATTACAACCACCCGTCATTTAATTTTGTTTGCAAGTTCTACGCCAAGTTACCTTGTTTTCTGGATATCAGCAATCTTCAATCATGTTCGCAGACAATGAGAGTCTGTCATCTTATTTCCCGATGGCACAGCCTTACACAGATGTTGCTCCTAAACTATTGGGGTGGAACATCCCTGCAGAACACAGTGATTTGGTACACCCTCACTGGCGGAGTTATGAAGCGCCACCTAAATTCATGCACTATGCACTGGCTCTGCTCTACCTTATGCTGATGGCAATCTCTGTTACTGGAAATGGAATTGTTGTTTGGATTTTCTCTACCTCAAAATCTTTAAAAACAGCAAGTAATATGTTCATCGTAAACCTGGCGGTATTTGATCTCCTGATGATGGTGGAGATGCCGATGTTCATTGCCAACTCCTTTTCACAATCATTACTTGGGTACCAAACTGGCTGTGATATTTACGCTGTTCTTGGCTCCTTATCAGGAATGGGCGGAGCTATTACTAATGCTGTAATTGCATACGATAGATATAAGACTATTTCCTGCCCACTTGATGGACGCTTGAGCAAGACACAAGCCGCAATTCTAATCGCCTTTACTTGGATCTGGACCATTCCCTTTACTGTTCTTCCACTGTTCAAAATTTGGGGAAGATACGTACCAGAGGGTTTTCTAACAACGTGCTCCTTCGATTACTTGACTGATGACTCCGACACACGTGTGTTCGTTGCTTCCATCTTCACTTGGTCCTACGTCATCCCTATGACGCTTATTCTGTTCTTCTACTCACAGCTCTTCCAACAAGTACGGGGCCATGAGCGTATGTTAAAAGAACAAGCAAAGAAAATGAACGTGAAATCTCTCGTCAGTAACCAGGATCCAAACAGGTCCGCGGAAATTCGCATCGCCAAGGTTGCGTTTACAATCTTCTTCCTGTTCGTCTGCTCCTGGACGCCGTACGCCGTGGTTACAATGATGGGAGCATTTGGAAACAGGGAATTACTCACGCCTTTGTCTACGATGATTCCCGCCATTTGTGCAAAGATTGTGTCATGTCTAGATCCCTGGGTATATGCCATCAATCACCCAAGATACAGGGCTGAACTAACGAAGAGAGTGCCTTGGTTAGGAGTCAGGGAAGCCGATACTTCGGACTCAGTATCCCAAGGAACCACTGCAAGCAACGCCCCCACCACCGATTGAAATGCAAGCCAGTACTACGAGTAACTCACTTACGCTAAGCATATTTTATTACATGAATATCTCTCAGTACCAAAACATACTCATATATTATGAGAGATCTATTATACAATACATTCAGTAAAGACAATTAGGCAATGGATTTGATACACGATTTAAATATTATGATATTAACCCTTTATAAAAAAATAAACATATACCATACATGTGAAACAAATTAGATAATAATGTTGAACCTGTATAAACAGATGTAAAGTATTTTCTGTACAAATAAAAAATTCAAATCCCGAGCATCGATAAGAAAAAAAAAAAAAAAAAAAAAAAAAA
>Panorpodes_par_s6502_L_9658_0_a_43_1_l_1512__UV5_anoGam
TAACTCGGACGGATCAACCAGCAGTCTTGTTACGTTTGACAATCGACATGGCGTCCATATCACTATTTGATCTAAGCAGCAACTTGAGCGTGTTTAGACCTGAAGCTCGAGTATCGGCAGGGACGCATCTGCTGGGATGGAATGTCCCCCCTTCAGAGCTAGTGCACATCCCAGAGCACTGGCTGTCATACCCCGAACCTGAGGCATCGATGCACTACCTCCTAGGGCTACTCTACATTGCTTTTATGTTTGTAGCTCTGATAGGAAATGGATTGGTTATTTGGGTATTTTCAGCAGCCAAGCCCCTACGAACACCGTCCAACATATTCGTAGTGAACCTGGCCATCTGTGATTTTATGATGATGGTGAAAACACCGGTGTTCATTTACAACTCCTTCCTGAGAGGCTTTGCTACAGGACATTTAGGCTGCCAAATATTCGCCTTCATAGGTTCCTTATCTGGAATCGGAGCAGCCATTACAAATGCCTGCATCGCATATGACAGGTACAACGTAATAGCGAGACCTTTTGATGGAAAACTCTCCCATACAAAGGCTGCCTGTATGGTTATTGCAATTTGGGCGTACACCGTACCCTGGGCCATATTGCCATTAATGGAATTCTGGGGCAGATTCGTACCAGAGGGATACTTGACGTCGTGTACTTTCGATTATCTGACAGACACGTTCGATAATCACATGTTTGTGGCAGTGATTTTCACATTTAGTTACCTTATTCCGATGTCTCTGATAATCTACTACTACAGTCAAATTGTCAGCCACGTGGTGAATCACGAGAAATCACTGAAGGAACAGGCCAAGAAAATGAACGTGGAGTCTCTTAGAAGCGGTCAACAATCCAACCAATCCGCTGAAATTCGTATTGCGAAGGCGGCTATTACAATCTGTTTCCTATTCGTGGCTTCCTGGACTCCATATGCTGTGTTGGCCTTAATAGGAGCCTTTGGTGACAAAAGTCTCCTGACACCCGGGGTAACCATGATACCGGCCTGTGCCTGTAAATTCGTCGCCTGTATAGACCCCTACGTGTACGCTATTAGCCACCCAAGATACAGAGTGGAACTACAAAAGCGGCTACCCTGGTTGGCGATTAAAGAAAAAGAAGTTAGTGATAACACGTCCAATGTGACCGACGCCACACAATCAGCGGCCGTGTCCAGTTAGAAAAAAACACATGACTTAGACATAATTTGGTAACACTTGTGCGTCATATTAAACGATAATATTACTAATTAACGTGACACGTAAACAAAACAGAAAAGGATAATTTATTATTCGACGAAAAAATGAATCTATTTCTATAACTTAAAGCTGCAAGATAGAAAAATATTACTAGGTTCTATTAAAACAAAAGTTTGGAACATAGATATTCTGTTGATGGGGGTGAAGCTGAATTTTTATCTTCATTTTTATTTTCGAATATGACCGACTATATTATTTGTAATTCCAGTTAACTGAAATTCGCAATATAAAGTTATATGTTTGAATCCTC
>Panorpodes_par_s9770_L_29603_0_a_76_9_l_1565__LMS_papXut
TGTCCCTTACGGTTCCTTGACAGAGTCTGGCGGCATTTACAAGACTGGAGTAGTTCGTCAAATCGATTTTCTTCAGACTTACAGAAAAATTTTAAATATCTTTTTAAAACCAACAATAATCCATCATGTCCATAATATCTGAACCTAGCTATAGCGCGCTCCAACAATGGGGCCACTCAAGTGGAGGTTTTGGGAATCTTACAGTGGTGGACAAAGTGCCGCCAGAGATGCTCTACATGGTCGACTCCCATTGGTATCAATATCCTCCGATGAATCCCCTTTGGCACGGTCTCCTAGGATTTGCAATTTGCGTGTTGGGACTTATTTCGGTTATGGGAAATGGAATGGTAGTTTATATTTTCACAACAACGAAACATCTCCGGACTCCATCAAACTTACTGGTTATCAACTTAGCGTTCTCTGATTTCCTCATGATGTTCTGCATGTCACCACCCATGGTTGTTAATTGTTATCACGAGACGTGGGTGTTTGGACCATTCATGTGCGAAGTGTACGCCATGTTGGGATCGCTGTTTGGCTGCACGTCTATCTGGACAATGACTATGATTGCCTTTGACCGTTACAACGTCATTGTAAAGGGCTTGGCTGCTAAACCCATGTCAATCAATGGTGCTATCCTTCGTATTTTGGGAATTTGGGCATTCGCTCTTATGTGGACATTGTTCCCAATGTTCGGATGGAACAGATATGTCCCCGAAGGAAACATGACTGCTTGCGGAACTGANTACATCTTGGTTTACTCCGTATTCGTCTACTACGCACCTCTGTTCTTGATCATCTACTCTTATTTCTTCATTATCCAGGCTGTCTCTGCCCATGAAAAATCAATGAGAGAACAGGCTAAGAAGATGAACGTAGCTTCTCTTCGATCCTCTGAAGCAGCAAACACCAGCGCGGAATGTAAATTGGCCAAAGTGGCCCTGATGACTATTTCTCTATGGTTCTTCGCATGGACTCCATACCTAGTTATCAACTATGCCGGAATCTTCCAGTCTATCTCTATTAGCCCCCTGGCAACCATCTGGGGCTCAGTGTTCGCCAAAGCTAACGCCGTCTACAATCCAATTGTCTATGGCATCAGTCATCCTAAATATCGTGCTGCTCTCTACAAGAGATTCCCAGCCCTGGCGTGCGCTCCTACCGCTGAAGGAGATTCTACTTCCGTTGCATCGGGTGCTACCAACGTTTCTGATGAAAAAGCACCTTCCGCATAAAAAATTAACTTTTGACAAACTATTGACGACATCATAATTCATATTTGTTGACTAAATATCATATAAACCAAGTCCAAAATGTTTCATGGACAAATCAAGAAAAATATAGTTAAGAATATTAATATTTACAATGCTAAATATTGATTTTTGGTCAATTTATTGAATTATTGAGATTTTTACACTCGTGTTTGATGTACAAGCTGCAATTGTACATCATTTTACGAGTTCAAGGACTATGATAAAATGGCTGATGTGTATATAATATACTAAAACAACTCATATTTTATATAAATAAATAAATTAATATATAATATACCAATAAACCCAGCG
>Xenopsylla_cheopis_transcript-115_11602
CTTGGATAAGATCTATCAAAAATGACAACTGAAACTTCGGGTCTGGTCCAATATGGGCCAGTATATTCGGCGTACAAATGGGATCGATTCAACGCGGATCCCTGGTCGAATATGACCGTTGTTGATAAGGTACCACCAGAAATGCTACATATGGTAGACGTCCACTGGTACCAGTTTCCACCCATGAATCCCATGTGGCATAGTATACTAGGTTTTGTAATTGGTGTTCTCGGTATTATATCTTTTATTGGAAATGGAATGGTGATTTACATATTTACAAGTACTAAACAGTTAAGAACGCCCTCAAATCTTTTGGTCATTAATTTAGCGGTTTCTGACTTTTTGATGATGTTTTGGATGTCTCCACCAATGGTTATAAACTGTTATTATGAAACTTGGATATTAGGTCCGTTTATGTGTGAGCTTTATGGTATGTTCGGATCGCTCTGCGGATGTGTTTCAATATGGACTATGACTATGATTGCTTTCGATCGATATAATGTTATAGTGAAAGGTCTTGCAGCCAAACCGTTAACAAATAAGGGAGCAATACTGCGTATATTAGGTGTTTGGGTATCTTCGGGTCTATGGGGAATTGCACCGTTTTTCGGCTGGAACAGATATGTTCCAGAGGGAAATATGACAGCATGTGGTACTGATTACTTAACTAAAGACTGGTTTAGCAGATCTTATATCTTAGTTTATTCCATATTCGTATATTATTTACCACTATTTTGTATAATCTATTCTTATTTCTTCATAGTGCACGCTGTTGCAGAACACGAAAAAAGTATGCGAGAACAAGCAAAAAAAATGAAAGTAGCTTCATTACGTTCTTCTGGTTCGGGAGCTCCAGGAACCAGCGAAAAAAGCGCTGAAATTAAATTAGCAAAAGTTGCTCTCATGACAATCGCTCTCTGGTTCTTTGCCTGGACGCCATACTTGGTAATTAACTATACTGGTATTTTTGAGACTTTCACTATAAGTCCCTTAGCCACGATCTGGGGTTCTCTATTTGCTAAAGCGAATGCGGTTTATAATCCCATCGTTTATGGAATCAGCCATCCTAAATATAGAGCAGCTTTATTCAAGAAATTCCCATCATTAATGTGCGCTCCAGAACCGCAACCAGAAGTAGATCTTCAATCTTTAGCTTCTGGAGTAACAGCCGTTTCAGAATAAAAAGTACTGTAGAATGAAAATTAAGATTTTGAAAAAGCTAAGGGTTATCGGAAGGATGGAAACTGATGAGCGTATATTCAACTAAAATAAAGCAGTGAATATTCATCATATAATTTTGATGTTTGAATCGAATTTATTTAAACCATGTCACACTTCTTTACTCATAATTTTAAAGATTAGACTAAATGAAAATTTAAACAAATTCAATAATAAATGTTGTATTTAATAAAAAAAATGCAATATGTTTCTCTATATTGAATCATTTTCTGTTAGCGGGCTATTAGCACTAATTATGTATTGCATGTGATGTATGTTTGCAGAAATTAGCAGTTCAATCAGGTAAAGAATTACTGAAGTAAAACAGTCTCAAATTAAAAATCTTTGTTTTTAAATCATGTTAATAGTTTTGATAAAACTATAAGAATCACTTGTATGAATCATGTAAACGTTTGGATTTATCTGAATGATTAGTGATGATTTATTCTGAATGATCAGATTAGTGAGAACTAATTTTAATTGAATGGTTTTAGTTGGAATAAAAATCATAGCCACAATAATACAGAAATAAATGTACATAAATAAACATTAAAAAT
>Xenopsylla_cheopis_transcript-115_25972
CGAGCGTTCAGTGAAGCAAAAACCATTGACGGGAGCGGACGTGCGCAACCCGCTCCGAATAAATATTATTAATACATCATAAACACTATTAGTACATCATAAACGTGTAGCACTGAAGTGTAAATCCTGAAAAATGTGTTCAAAAAGAAATATATTATGAATGTGTTGTAATTTTTGTTCGTGTTCAACGGGAAACAATATTGATAAGGGTTCTATAACAGATTTCCAAAATGAGGGCTAAGGTCTACAACAAATTTCTTACTGTAAGGATAATAATGTTGGAGTGACCAGCGTTTGGATAATGGATAATACAAGTTGGAGTACAAATATTAATAGAGCGTTAAATAATAATTTATCTGATATTGAGATTTTCAAACGCTTTAACCCGCTGAACTTGTGGTATGAATATGGATTTTTCAAAGAGTCTTACTTATATAAAATTAATCCGCATTGGTTGACATTTCCTCCACCGGGAAAACTGCAACATCAGATTTTAGCTGCATTCTACATTGTGATTATGATTATTGGACTTTTTGGAAATGCTTTGGAATTATTCCTTTTTATCAGATGCCGGTCTCTAAGAGCTCCTTCCAATATCCTGGTGATAAACTTGGCTGTCAGCGATTTTCTCATGATGTCCAAAATGCCTATATTTATATACAACAGTTTTCTGCAAGGTCCTGCACTTGGTGACATTGGTTGTCGACTCTATGGATTTGTTGGTGGTCTAACAGGAACTGTCTCCATTTGTACTTTAGCTGCCATTGCTTTTGATCGTCAACGAATTGTTGCCAATCCCCTGAAACCTATTAGCAATGTATCAGGATCACACGCACGTCGAGCTGTGATATGTATTTGGATTTATAGTTTAATATTTGCTTCTATTCCCTTAGCTGAAACTAAACTCGGTTCTTATGTCCCTGAAGGATATCTTACTAGCTGCAGTTTTGATTACCTTTCTGATACGTTAGATGCCAAGTTATTTATTTTAGCCTTCTTTGCTGCAGCTTGGATAATACCATTTATAGTCATTATGGGATCATACACAAGGATTTTAGTAATTGTGAAAAAAGCGCGAGAATTTGAATTAGAAGTTAACAATAGAGTGGTTAAGGCCCGTAATACCGAACTAAAAATTGCTGTAGTTATTGTTGTTATAATTAGTGTTTGGTTTTTAGCCTGGACGCCTTATGCAATAGTAGCGTTGCTAGGAGTGTTCGGATATGGACATCTCATTAGTCCATTAGGATCTATGGTACCTGCCCTATTTTGCAAAATGGCTAGTTGTGTAGATCCTTTCATTTACGCTATTTTACATCCAAGATACAGAAAAGAATTAAAAAAACTCTGGTCCAAGAAAAAGCCACTGCGAAGAAAACCCACACAAAGTTCAATATGTGTCATATCAGTGTATAAACGTAGAAATGGACGTGAATCTTTTATGGAAAATACTATTGTTGAGACAAATTTTATTGATTATAAAACTTAAAAATTTTAATGTAATAATTTAAAATACATTAATATTATTATATACTTCGG
>Xenopsylla_cheopis_transcript-115_25973
CGAGCGTTCAGTGAAGCAAAAACCATTGACGGGAGCGGACGTGCGCAACCCGCTCCGAATAAATATTATTAATACATCATAAACACTATTAGTACATCATAAACGTGTAGCACTGAAGTGTAAATCCTGAAAAATGTGTTCAAAAAGAAATATATTATGAATGTGTTGTAATTTTTGTTCGTGTTCAACGGGAAACAATATTGATAAGGGTTCTATAACAGGTGACTATAATTTAGATTTCCAAAATGAGGGCTAAGGTCTACAACAAATTTCTTACTGTAAGGATAATAATGTTGGAGTGACCAGCGTTTGGATAATGGATAATACAAGTTGGAGTACAAATATTAATAGAGCGTTAAATAATAATTTATCTGATATTGAGATTTTCAAACGCTTTAACCCGCTGAACTTGTGGTATGAATATGGATTTTTCAAAGAGTCTTACTTATATAAAATTAATCCGCATTGGTTGACATTTCCTCCACCGGGAAAACTGCAACATCAGATTTTAGCTGCATTCTACATTGTGATTATGATTATTGGACTTTTTGGAAATGCTTTGGAATTATTCCTTTTTATCAGATGCCGGTCTCTAAGAGCTCCTTCCAATATCCTGGTGATAAACTTGGCTGTCAGCGATTTTCTCATGATGTCCAAAATGCCTATATTTATATACAACAGTTTTCTGCAAGGTCCTGCACTTGGTGACATTGGTTGTCGACTCTATGGATTTGTTGGTGGTCTAACAGGAACTGTCTCCATTTGTACTTTAGCTGCCATTGCTTTTGATCGTCAACGAATTGTTGCCAATCCCCTGAAACCTATTAGCAATGTATCAGGATCACACGCACGTCGAGCTGTGATATGTATTTGGATTTATAGTTTAATATTTGCTTCTATTCCCTTAGCTGAAACTAAACTCGGTTCTTATGTCCCTGAAGGATATCTTACTAGCTGCAGTTTTGATTACCTTTCTGATACGTTAGATGCCAAGTTATTTATTTTAGCCTTCTTTGCTGCAGCTTGGATAATACCATTTATAGTCATTATGGGATCATACACAAGGATTTTAGTAATTGTGAAAAAAGCGCGAGAATTTGAATTAGAAGTTAACAATAGAGTGGTTAAGGCCCGTAATACCGAACTAAAAATTGCTGTAGTTATTGTTGTTATAATTAGTGTTTGGTTTTTAGCCTGGACGCCTTATGCAATAGTAGCGTTGCTAGGAGTGTTCGGATATGGACATCTCATTAGTCCATTAGGATCTATGGTACCTGCCCTATTTTGCAAAATGGCTAGTTGTGTAGATCCTTTCATTTACGCTATTTTACATCCAAGATACAGAAAAGAATTAAAAAAACTCTGGTCCAAGAAAAAGCCACTGCGAAGAAAACCCACACAAAGTTCAATATGTGTCATATCAGTGTATAAACGTAGAAATGGACGTGAATCTTTTATGGAAAATACTATTGTTGAGACAAATTTTATTGATTATAAAACTTAAAAATTTTAATGTAATAATTTAAAATACATTAATATTATTATATACTTCGG
>Xenopsylla_cheopis_transcript-115_25974
TGCAGTTTCGATTACCTTTCTGATACGTTAGATGCCAAGTTATTTATTTTAGCCTTCTTTGCTGCAGCTTGGATAATACCATTTATAGTCATTATGGGATCATACACTAGGATTTTAGTAATTGTGAAAAAAGCACGAGAATTTGAGTTAGAAGTTAACAGTAGAGTGGTTAAGGCCCGTAATACCGAACTAAAAATTGCTGTAGTTATTGTTGTTATAATTAGTGTTTGGTTTTTAGCCTGGACACCTTATGCAATAGTAGCATTGCTAGGGGTGTTCGGATATGGACATCTCATTAGTCCATTAGGATCTATGGTACCTGCCCTATTTTGCAAAATGGCTAGTTGTGTAGATCCTTTTATTTACGCTATTTTACATCCAAGATACAGAAAAGAATTAAAAAAACTGTGGTCCAAGAAAAAGCCACTGCGAAGAAAACCCACACAAAGTTCAATATGTGTCATATCAGTGTATAAACGTAGAAATGGACGTGAATCTTTTATGGAAAATACTATTGTTGAGACAAATTTTATTGATTATAAAACTTAAAAATTTTAATGTAATAATTTAAAATACATTAATATTATTATATACTTCGG
>Xenopsylla_cheopis_transcript-115_25975
CGAGCGTTCAGTGAAGCAAAAACCATTGACGGGAGCGGACGTGCGCAACCCGCTCCGAATAAATATTATTAATACATCATAAACACTATTAGTACATCATAAACGTGTAGCACTGAAGTGTAAATCCTGAAAAATGTGTTCAAAAAGAAATATATTATGAATGTGTTGTAATTTTTGTTCGTGTTCAACGGGAAACAATATTGATAAGGGTTCTATAACAGATTTCCAAAATGAGGGCTAAGGTCTACAACAAATTTCTTACTGTAAGGATAATAATGTTGGAGTGACCAGCGTTTGGATAATGGATAATACAAGTTGGAGTACAAATATTAATAGAGCGTTAAATAATAATTTATCTGATATTGAGATTTTCAAACGCTTTAACCCGCTGAACTTGTGGTATGAATATGGATTTTTCAAAGAGTCTTACTTATATAAAATTAATCCGCATTGGTTGACATTTCCTCCACCGGGAAAACTGCAACATCAGATTTTAGCTGCATTCTACATTGTGATTATGATTATTGGACTTTTTGGAAATGCTTTGGAATTATTCCTTTTTATCAGATGCCGGTCTCTAAGAGCTCCTTCCAATATCCTGGTGATAAACTTAGCTGTCAGTGATTTTCTCATGATGTCCAAAATGCCTATATTTATATACAACAGTTTTCTGCAAGGTCCTGCACTCGGTGACATTGGTTGCCGACTATATGGATTTGTTGGTGGTCTAACAGGAACTGTCTCCATT
>Xenopsylla_cheopis_transcript-115_25976
CGAGCGTTCAGTGAAGCAAAAACCATTGACGGGAGCGGACGTGCGCAACCCGCTCCGAATAAATATTATTAATACATCATAAACACTATTAGTACATCATAAACGTGTAGCACTGAAGTGTAAATCCTGAAAAATGTGTTCAAAAAGAAATATATTATGAATGTGTTGTAATTTTTGTTCGTGTTCAACGGGAAACAATATTGATAAGGGTTCTATAACAGGTGACTATAATTTAGATTTCCAAAATGAGGGCTAAGGTCTACAACAAATTTCTTACTGTAAGGATAATAATGTTGGAGTGACCAGCGTTTGGATAATGGATAATACAAGTTGGAGTACAAATATTAATAGAGCGTTAAATAATAATTTATCTGATATTGAGATTTTCAAACGCTTTAACCCGCTGAACTTGTGGTATGAATATGGATTTTTCAAAGAGTCTTACTTATATAAAATTAATCCGCATTGGTTGACATTTCCTCCACCGGGAAAACTGCAACATCAGATTTTAGCTGCATTCTACATTGTGATTATGATTATTGGACTTTTTGGAAATGCTTTGGAATTATTCCTTTTTATCAGATGCCGGTCTCTAAGAGCTCCTTCCAATATCCTGGTGATAAACTTAGCTGTCAGTGATTTTCTCATGATGTCCAAAATGCCTATATTTATATACAACAGTTTTCTGCAAGGTCCTGCACTCGGTGACATTGGTTGCCGACTATATGGATTTGTTGGTGGTCTAACAGGAACTGTCTCCATT
>Xenopsylla_cheopis_transcript-115_26419
GCGGCCCTGGTCAGGCATTGGCCCTTTGGAAGGGACATGTGTGTTGCTTATGGATTTTTCATGGCACTTCTAGGTATAGGTTCTATTACGACCCTTGCAGTACTATCTTTTGAAAGGCGGATACTAGTGTCCCGATTAAGACCTACTGGTAATTTGAGAACAGCAGGAGGACCCACCTGGACCTCTCTAATGGTTATTGCAGGTATCTGGATGTATGCCCTGTTATTGACTACTCCACCATTATTCGGATGGGGTTCTTATAGGAATGAAGCCGCAGATATTAGTTGTTCCGTAAATTGGGAATCCCGTACCAACAGTTCCACATCGTATATTCTATTCCTGTTTGCTGCAGGACTTGCCGTTCCTTTAGCTGTCATACTATATAGCTATTGTGGCATTTTACGTATTATCAAAAAGTCCGCTAGCCGTAACCAGTCAACTGGCAAATCCTTATGCGGTTCTGCTGAAGCTAAAGTCAATCAAATGGTTTTCCTGATGGTTACTGCTTTCCTCGTGGCCTGGACTCCATATGCTGTTATGGCCCTTATAGAACAATTTGTTGTCATCACTGATTATCAGGAAGAAGGCAAAGGCATAGTGTCTCCTGCTGCAGCAGTAGCTCCATCCTTATTAGCTAAAAGTAGCGTTTGCTATAATCCTATTATCTATGTGGTTATGAATCCGCAGTTCCAGTTTAAGACCAGTTGGAAATTTATTGGAGTTTCTTTCCAAAATTCAAAAACTGTGCAATCTACGGAAGTGCAAATAGAACTGGAATCACCGTTGAGAGAAAGGTGAAATCACTTGTGAATTTTGTTGCTTTATGTTCCGTAAGTGTCTGACCCATATTCGTGATCCGCAACTACCATCATGGATCTATATCCTCTGCTGCTCCTGACACTAACATCAATCTTGTCCTGCACAGCTTCAGATATCCTGATGGTAACAATGGGCGGTACAAAGTCACATAAAATCCCTTTTTGGGAATTAGCCAGAGGACTTATACCAAGAGGACACAATGTAACTCTG
