# Supplementary material for: Hypothesis on monochromatic vision in scorpionflies questioned by new transcriptomic data
Source: Sci Rep. 2018 Jun 29;8:9872. doi: 10.1038/s41598-018-28098-2 (PMC6026179; doi:10.1038/s41598-018-28098-2)
Supplement: Supplementary file 4 — Datasets 3 to 5 [file 41598_2018_28098_MOESM4_ESM.zip › S4-prot.fa]

>Apteropanorp_eva_C56268_a_7_0_l_430__UV5_anoGam
TMIPACTCKFVACIDPYVYAISHPRYRVELQKRLPWLAIKEKEVSDTASTATDNTQMAAVSS*SEHRRMTTYNATSMFSQ*IKMN*DYTGQVDFFLLDFSFRQNPHIIAPFYQQQFI*F*CSICTILKP*PTFFYAIQLFHA
>Apteropanorp_eva_s3898_L_20858_0_a_63_2_l_1611__LMS_schGre
PRTVP*QSLAA*FTKLE*FVKSIFFRLLEVLLFIILKNLKQPPKFTMSIMSEPSFSALTWGGHTSGGFGNLTVVDKVPPEMLHMIDAHWYQYPPMNPLWHGLLGFVIGVLGVISVTGNAMVVYIFTSTKPLRTPSNLLVVNLAFSDFLMMFTMSPPMVINCYFETWVFGPFMCEVYAMLGSLFGCTSIWTMTIIAFDRYNVIVKGLAAKPMTSNGALLRILAVWLFALLWTLFPMFGWNRYVPEGNMTACGTDYMTQEWFSKSYILVYSFWVYYLPLFMIIYSYYFIIEAVSAHEKSMREQAKKMNVASLRSSEAANTSAECKLAKVALMTISLWFFAWTPYLVINYAGIFQSISISPLATIWGSVFAKANAVYNPIVYGISHPRYRAALYKRFPALSCAPSADLDSASVASGVTNISDEKVPSV*ETIQNS*QINDDE**FTLIY*TSREPAPKCRQSSEKI*VDIKPLKKSILRL*KIV*II*IFMLVFYVQAAIVRKFTGQRTKIRWLTCI*HIKRTHILYK*NT*YKYQ*TQ
>Apteropanorp_tas_C82272_a_55_0_l_1627__LMS_schGre
TVP*QSLAA*FTKLE*FVKSIFFRLLEVLLFIILKNLKQPPKFTMSIMSEPSFSALTWGGHTSGGFGNLTVVDKVPPEMLHMIDAHWYQYPPMNPLWHGLLGFVIGVLGVISVTGNAMVVYIFTSTKPLRTPSNLLVVNLAFSDFLMMFTMSPPMVINCYFETWVFGPFMCEVYAMLGSLFGCTSIWTMTIIAFDRYNVIVKGLAAKPMTSNGALLRILAVWLFALLWTLFPMFGWNRYVPEGNMTACGTDYMTQEWFSKSYILVYSFWVYYLPLFMIIYSYYFIIEAVSAHEKSMREQAKKMNVASLRSSEAANTSAECKLAKVALMTISLWFFAWTPYLVINYAGIFQSISISPLATIWGSVFAKANAVYNPIVYGISHPRYRAALYKRFPALSCAPSADLDSASVASGVTNISDEKVPSV*EPIQKS*QINDDE**FTLIY*TSREPAPKCRQSSEKI*VDIKQLKKPILRL*KIV*II*IFMLVFYVQAAIVRKFTGQRTKIRWLTCI*HIKRTHILYK*NT*YKYQ*TQHTENQKK
>Apteropanorp_tas_C82489_a_60_0_l_1623__LMS_schGre
RTVP*QSLAA*FTKLE*FVKSIFFRLLEVLLFIILKNLKQPPKFTMSIMSEPSFSALTWGGHTSGGFGNLTVVDKVPPEMLHMIDAHWYQYPPMNPLWHGLLGFVIGVLGVISVTGNAMVVYIFTSTKPLRTPSNLLVVNLAFSDFLMMFTMSPPMVINCYFETWVFGPFMCEVYAMLGSLFGCTSIWTMTIIAFDRYNVIVKGLAAKPMTSNGALLRILAVWLFALLWTLFPMFGWNRYVPEGNMTACGTDYMTQEWFSKSYILVYSFWVYYLPLFMIIYSYYFIIEAVSAHEKSMREQAKKMNVASLRSSEAANTSAECKLAKVALMTISLWFFAWTPYLVINYAGIFQSISISPLATIWGSVFAKANAVYNPIVYGISHPRYRAALYKRFPALSCAPSADLDSASVASGVTNISDEKVPSV*EPIQKS*QINDDE**FTLIY*TSREPAPKCRQSSEKI*VDIKQLKKPILRL*KIV*II*IFMLVFYVQAAIVRKFTGQRTKIRWLTCI*HIKRTHILYK*NT*YKYQ*TQHTENQ
>Apteropanorp_tas_C83916_a_6_0_l_1837__UV5_anoGam
FDYLTDTFDNHMFVAVIFTFSYFIPMSLIIYYYSQIVSHVVSHEKSLKEQARKMNVESLRSGPQSSQSAEIRIAKAAITICFLFVASWTPYAVLALIGAFGDKSLLTPGVTMIPACTCKFVACIDPYVYAISHPRYRVELQKRLPWLAIKEKEVSDTASTATDNTQMAAVSS*SEHRRMTTYSVTSMFSQ*IKIN*DYTGLVDFFLLDFSFRQNPHTMAPFYQQHFIVLAFYLYNP*AITNIFLTYVNITL*LTLIWHFCLRQYSNITYDNITLRHMLIWYYDLR**GTMTQLI*RYDLRQYNTMTYVYMPL*FTVI*NYRFTFI*HYDLR*YGTMDLR*YGTINLHLHGAMTYGNITQFLHLI*ICFLTSVSGYDYINMAL*FTSIGL*LQLI*NYDIN*YSTMTYGNLETIFRIN*WCYFVFVFTVKPLSKKPKF*LNLD*ISID*YCFIILFISLLISYV*LERDPKPTLLLFKEYGM*TTC*VQ*VRRKL*SLGRHDVSMTQVKMTL*VSQFTNPTSARVFFLCWMAI*E*SCVSKLSYSFIMYTFDDERL*LYDTHGQTYNMTNFVLPTLEVPK*AMYMLIQIITKYIYKNCI*IKTEIL*NINISK
>Apteropanorp_tas_s354_L_764_0_a_3_6_l_313__LMS_schGre
CTFLQAKPRATMDVSLLTEAKSAAQWNGPTFGNKTVVDLVLPEMMHLIDPHWYQFPPMNPLWHGILGFVIGCLGLISWTGNGVVIYIFSTTKSLRTPSNLLVVN
>Apteropanorp_tas_s4080_L_20676_0_a_8_8_l_2201__UV5_anoGam
SPCARRPTCSW*TSPFATS**WPRRRSSSSTRSTAGSPLGTWVARCSPSPALCLALGLPSPTPASRTTGTTSSPGRSTGSCHTRRPSAWCSASGRTPSPGQCCR*WSSGADSYQRAT*RPAASTT*PTPDNHMFVAVIFTFSYFIPMSLIIYYYSQIVSHVVSHEKSLKEQARKMNVESLRSGPQSSQSAEIRIAKAAITICFLFVASWTPYAVLALIGAFGDKSLLTPGVTMIPACTCKFVACIDPYVYAISHPRYRVELQKRLPWLAIKEKEVSDTASTATDNTQMAAVSS*SEHRRMTTYSVTSMFSQ*IKIN*DYTGLVDFFLLDFSFRQNPHTMAPFYQQHFIVLAFYLYNP*AITNIFLTYVNITL*LTLIWHFCLRQYSNITYDNITLRHMLIWYYDLR**GTMTQLI*RYDLRQYNTMTYVYMPL*FTVI*NYRFTFI*HYDLR*YGTMDLR*YGTINLHLHGAMTYGNITQFLHLI*ICFLTSVSGYDYINMAL*FTSIGL*LQLI*NYDIN*YSTMTYGNLETIFRIN*WCYFVFVFTVKPLSKKPKF*LNLD*ISID*YCFIILFISLLISYV*LERDPKPTLLLFKEYGM*TTC*VQ*VRRKL*SLGRHDVSMTQVKMTL*VSQFTNPTSARVFFLCWMAI*E*SCVSKLSYSFIMYTFDDERL*LYDTHGQTYNMTNFVLPTLEVPK*AMYMLIQIITKYIYKNCI*IKTEIL*NINISK
>Apteropanorp_tas_s4080_L_20676_0_a_8_8_l_2201__UV5_triCas
PLRTPSNVFVVNLAICDFMMMAKTPIFIFNSFHRGFATGYLGCQVFAFAGSLSGIGAAITNACIAYDRYNVIARPFDGKLSHTKAVCMVFGIWAYTIPWAVLPLMEFWGRFVPEGYLTSCSFDYLTDT*QPYVRGGDLYVQLLHPDVAHHLLLQPDRQSRGQPREVLEGAGKEDERRVTAQRAAVQPVGGDPHRQGGHHHLLPVRGFLDAVRRVGADRGVRG*EPSDTRRHHDPSMHLQVCGLHRPLRVRHQPPEIQSGAAKTPSLVGDQREGGQRHGVHRHGQHADGGSVELIRTPPNDDLQRDLHV*PMN*DKLRLHRPSRFFST*LQLQTEPTHHGAILSATFHCFSVLSVQSLSHNQHFSDLR*YNTMTYINMALLLTAI*QHYLR*YNTTTYVNMVLRLTLIRYYDSVNIAI*LTTI*HYDLRLYATMIYGNIKL*IYVYIAL*LTVIWHYGLTLIWHYKLTFTWRYDLR*YNTILAFDINLFSYVSIRL*LY*YGTMIYVNRIMTSANMKL*HQLIQHYDLR*FGNNF*NKLMVLLCICLYSQTAIEKAKILAQFRLNLY*LILFYYIIYFLTYFLRLVGKRSETYFIVI*RIWHVDHLLSSVSKKKTLKPRAP*CFDDSS*NDTLSFSIHQPNLSQGFLFVLDGNLGIIVCIEVILFFYYVYI**RTVMTL*HAWTNI*HD*LRTANIRSTEMSNVYAYPNHYEIYL*KLYLD*NRNSVKYKHFQA
>Archaeopsylla_erinacei_GABB01000536.1
GVVEYGPEYSAYKWNRFEADPWSNMTVVDKVPPEILHMVDVHWYQFPPMNPMWHSILGFVIGLLGVISFIGNGMVIYIFTSTKQLRSPSNLLVINLAVSDFLMMFWMSPPMVINCYYETWILGPLMCELYGMFGSLCGCVSIWTMTMIAFDRYNVIVKGLAAKPLTNKGSVLRILGVWIASALWGIAPFFGWNRYVPEGNMTACGTDYLNKDWFSRSYILVYSIFVYYLPLFCIIYSYFFIVRAVAEHEKSMREQAKKMKVASLRSSGSGAGANDKSAEFKLAKVALMTIALWFFAWTPYLVINYTGIFETFTISPLATIWGSLFAKANAVYNPIVYGISHPKYRAALFKKFPSLMCAPEPQPEVDLQSLASGVTAVSE**FVLMSIE**VSNIK*GTND*F*KKCVCELFWYKSAK*R*KPQ*HQMNMFNFEIYNDLI*LYFIKNSHCI*TGINYYNLHYYGY*LV*LPNSLCNFELHNCIIYY*RFIACVPHVPKITTYTIN*DKLLKVKISIVHIKQRHRAYLLRKNTSIDLLSNFKHLYTFNNYVINK*LTFIICYTLLIFYIT*ISKSISSNTLLSNCTNPTKMYRIFNKYTANQNY*QK
>Archaeopsylla_erinacei_GABB01017766.1
GLRPSGGHQWGSLIVVTGIWTYALLLTVPPLLGWGSYRNEAANISCSVNWESRTKSSTSYILFLFAAGLAVPLAVILYSYCGILRIVKKSANLHPSSKSLCGSAESRVTHMVFLMVTAFLVAWTPYAVMALLEQFVILTDNEEEGKGLVSPAAAVAPSLLAKSSVCYNPIIYVVMNP
>Bittacus_pil_C18019_a_5_0_l_248__LMSa_attCep
FAWTPYLVINYVGIFGGASISPLATIWGSLFAKANAVYNPIVYGISHPKYRAALKEKLPFLVCGATEQPAPPSNADTTSQAT
>Boreus_hye_C177846_a_85_0_l_1336__LMS_schGre
SIHYPIDGV*VDRRRTYFRDLHQDFVLFLIRNGVETLRTF*HEMSSVLFEPSFSALTWNQHGGGFGNITVVDKVPPEMLYLVDSHWYQFPPMNPLWHGLLGFVIAVLGIISVIGNGMVVYIFSSTKPLRTPSNLLVINLAFSDFLMMFTMSPPMVINCYYETWVLGPFMCELYAMFGSLFGCVSIWTMTAIAFDRYNVIVKGLAAEPMTSKGALLRIFGIYMFCLIWTLGPMFGWNRYVPEGNMTACGTDYLSKEWLSRSYILCYSTFVYFTPLFMIIWSYYYIISAVSAHEKSMREQAKKMNVASLRTTDAANTSAECKLAKVALMTISLWFFAWTPYLLINYAGIFELAPLTPLSTIWGSVFAKANAVYNPIVYGISHPRYRAALYKRFPALSCAPAADAETQSTVSGVTNISEEKAPSV*TRCRPDKHYDDLFR*PTKN*T
>Boreus_hye_C179726_a_58_0_l_1509__UVB_bomMor
GGFHAVDLTSSTSIKLMFKNSSLFVCLFRLYLVL*LYLYIYN*LSFILHCGAMFSDNDSLAAYLPMAQPYTDLSPKLLLGWNIPAEHSSMVHPHWRGYEAPPKYMHYGMALLYLILMTFSLLGNGIVIWIFSTSKSLRSASNMFVVNLAVFDLMMMLEMPMFIANSFTQNLIGYQLGCDIYAVLGSFSGIGGAITNAVIAYDRYKTISCPLDGRLSRTQAAILIGFTWIWATPFTVMPLFRIWGKFVPEGFLTTCSFDYLTDDSDTKVFVACIFAWSYCIPMTLITFFYSQLFQQVREHERMLKDQAKKMNVKSLVSNQDPNRSVEIRIAKVAFTIFFLFVCSWTPYAVVTMIGAFGNRELLSPLSTMIPAVSAKIVSCLDPWVYAINHPRYRAELQKRVPWLGVREPDADSVSVGTNATTAQSTD**SNHGFEYRLSCPV*ISII**VYIQFTKV**QLL*NRM*YRINYWTQKI*NTNLTFSKKD*I*NCVCKNTKINS*A
>Boreus_hye_s3694_L_3777_0_a_55_0_l_2104__UV5_anoGam
SHVSRVEVKYRMNIGCD*KVKEADSGVKMDLLDRNSNLSYFRPEARISAGTRLLAWNVPPEELIHIPEHWLTYPEPEASVHYLLALLYIVFTFLALTGNGLVIWVFSSAKSLRTPSNIFVINLAICDFMMMTKTPIFIYNSFTRGFTLGHIGCQIFAFIGSLSGIGAGITNACIAYDRYNCIARPFDGKLSHTKAICMVIGVWAYVLPWGILPLMEIWGRFVPEGYLTSCTFDYLLDTFDNHMFVACIFTCSYLIPMSLIIYYYSQIVSHVVAHEKALKEQAKKMNVESLRSNQSQSSQSAEIRIAKAAITICFMFVASWTPYAVLSLIGAFGNQALLTPGVTMIPACTCKLVACIDPYIYAISHPKYRVELQKRLPWLAISEKVISDNTSNVTENTQATPMS*WVLIYK**LSSTSCLI*GTKPEQTSSLFRFRCLFL*RNAIPGAPRKKKKNCASLFFLIYTASTCFYTLLIRVNTLVKFVLGRRTDKQVKKKNSYFFLIIFMAFDLRLMA*KKIRT**VTCHYVRQENIIF*KYKIINNIDLL*TCQTNFSQ*GYLFFYFVIIIIILIIGYNQR*LMRFLALYLCI*SGSEIMDGDSF*GLDVCGE*SVRDA*FQW*NDAYRAFRSPWTSGFRNESLSRISEPDYSLRSGGKMIHGKRYMYMKIIFPIKL*QL*LSLYDMFIFVK*PQITLEI*YSE
>Boreus_hye_s11633_L_26973_0_a_10_6_l_1609__LMS_triCas
ALSPELSLCTIHIFLLNPINIRFIIIYLGSVPVCGSN**ILEMELEIIMAPKMERLYGYTNISVVDKVPIEMLHLVDSHWHQFPPMNPLWHGILGLVMVILGLISWFGNGLVIYIFSTTKSLRSPSNLLVVNLAFSDFLMMVVMSPPMVINCYFQTWVLGPLMCEMYAMAGSLFGCASIWTMTFIALDRYNVIVKGMAAKPMTIKTALLRIFVIWMFGLAWTLAPCFGWNRYVPEGNMTACGTDYLSKDWLSRSYILVYSIFVYYTPLFTIIYAYWYIVAAVSAHEKGMREQAKKMNVASLRSGENDAKSGECKLAKVALTTIGLWFFAWTPYLVINYLGVFEGAQMSPLATIWGSLFAKANAVYNPIVYGISHPKYRAVLKEKLPFLVCGNTVPATSGASQADNMSRTTTGTLEDSKA*AITACFSNPWFIARNSQFNTCEPLHCELQDTSFQV*QKTDV*PLSF*NRTLACLLP**RHLYCDFLFFNRD*INVKYLHNL*SYTIDYTLKTNLWIKTNLWLYFPFIKTPLVPSG
>Caurinus_tla_C76851_a_48_0_l_1437__UV5_anoGam
SHVLG*SQSTRY*LQGRAEVKGR*SEGHTSLGMDRFSSINNLSFFNPEARISPETHLLGWNVPAHELVHIQEHWLKYPEPEASVHYLLGLVYILFFIIALVGNGLVIWVFSSAKSLQTPSNIFVVNLAICDFMMMAKAPIFIYNSFTRGFTLGHAGCQVFGFVGSLCGTAAGLTNTCIAYDRYNCITRPFDSRMTRTKALFMVLGIWVYTVPWGVLPLIEIWGRFAPEGFLTACSFDYLLDTFDNHMFVTSMFFFVYVIPMTLIIYYYSQIVGHVIAHEKTLKEQAKKMNVDSLRSNQSQSNESAELRIAKAAITICFLYVAAWTPYAVLSLIGVFGDHALLAPTVTMVPALCCKLVGCIDPYVYAISHPKYRVELQKRLPWLSINEKEISDNVSSTTDNTQMAPVPS*VWSCKVLNLLANQQLTSCSNCCR*LFILYPSSIDLHV*IFYILAQYSIHSSF*IS***IHTHTHTHTTL
>Caurinus_tla_C77029_a_64_0_l_1461__UVB_bomMor
EKRPFQLVSAIVKTYLYLFIHFKHISLIL*ATMFADNASLTAYMPMAQPYTDLAPKLLGWNLPAEHGSLVHPHWRGFEAPPKYMHYGLAMIYFVLMSLSLVGNGIVVWIFSTSKSLRSASNMFVVNLAIFDLMMMLEMPMFIANSFSQRLLGYELGCNVYAMLGSFSGIGGAITNAVIAYDRYKIISCPLDGRLTRTQASILIAFTWIWATPFTVLPWFRIWGKFVPEGFLTTCSFDYLTDDSDTRVFVACIFAWSYCIPMCLLVFFYSQLFKHVRLHEQMLKDQAKKMNVKSLVSNQDANRCVEIRIAKVAFTIFFLFVCSWTPYAVVTLLGAFGNRHLLTPLATMIPAVTAKVVSCLDPWVYAINHPRYRAELQKRVPWLGVREPEVSDASSQVTTASSTTTTES*KRSSKDLVDD*THHKNHLFFHCYMTKNVNNN*RPQL*NGLRYWIMLWTYK*NDTYSKLTM*RK**IIYKYT*KYILNI
>Caurinus_tla_s3195_L_15063_0_a_65_5_l_2111__LMS_schGre
LL*ARGIHYTATVRLE*FVKTRFSSGLKF*FGTTSAFRNINMSMAMEPSFSALSWGHSGGFGNLTVVDKVPPEMLYLVDPHWYQFPPMNPLWHGLLGFVIGVLGVISVVGNGMVVFIFTXLVINLAFSDFLMMFTMSPPMVINCYYETWVLGPFMCELYAMFGSLFGCVSIYSMVLIAFDRYNVIVKGLSADPMTSKGAMVRIFCAWMLALVWTLAPMFGWNRYVPEGNMTACGTDYLTQDFFSKSYILCYSCFVYFGPLFTIIYSYFFIIQAVSAHEKSMRDQAKKMNVASLRSSEASSTSAECKLAKVALMTISLWFFAWTPYLVINYAGMYGGSPISPLATIWGSVFAKANAVYNPIVYGISHPKYRAALYKRFPALSCSSAPEGETASVVSGVTNISEEKNTTVA*SHQRQERHKDEPLRDPTNTYINTNSNTNATSKHNTQKQNTPYYQRNGK*CTMTHAVALVSVQITNEFKMK*TLLHAVKCIK*CKFALLCKISIYNRISVVGDRKQC*WVEYNH*LYCTSRMLNSLRRLIVHIQKKLIFYK*TINIPINPAFRK*K*IFNFCQKLCNYYINT**LKYLVLTLIKYYIVLLCYGNQ*LYIKIVVDYWNFLLYSN*HK*CNLVFE*INIKTK*Q*LFDVINSDPSLSYTKTAFQHSVTVHVT*IHVCITNM*LLINIVINKCM*DT*INNKSIKKK
>Chorista_aus_C93663_a_3_0_l_395__PER_hasAda
IRRTHLLQLGRSGRFSQDSIGSRILIFGLTGVVFNGWLASSFLHVNTGLFHAKSHILVLNLCVASLGRGLMSGFPFTASSALTGRWLFGSMCCQLFACMKQMLGSFQMIALTLLAVERFLLSQPKRMDKSL
>Chorista_aus_C137380_a_61_0_l_1845__LMS_bomMor
VGVVSLRFLHRVWRHSFTRLE*FVKSIFFRLTKNFCFLILF*NKQ*FIMSLMSEPVMSALLPSWAAHTSGGYGNMTVVDKVPPEMLHMVDSHWYQYPPMNPLWHGLLGFTIGVLGVISVIGNGMVVYIFTTTKPLRTPSNLLVVNLAFSDFLMMFTMSPPMVINCYHETWVFGPFMCEVYAMLGSLFGCASIWTMTLIAFDRYNVIVKGLAAKPMTSNGALLRILAVWAFALMWTLFPMFGWNRYVPEGNMTACGTDYLTQDTFSKSYILVYSIFVYYSPLFLIIYSYFFIIQAVSAHEKSMREQAKKMNVASLRSSEAANTSAECKLAKVALMTISLWFFAWTPYLVINYAGIFQSISISPLATIWGSLFAKANAVYNPIVYGISHPRYRAALYKRFPSLSCAPSAEGDSASVASGVTNVSEEKAPSA*KAINKIIDYR*RQIINHTYLSKFEANKRHLYYNSEENILTIMLIMNASYF*TLMLHCSINFVMY*EFYTRILYTSSIVHQFTGSRTMKDG*CVYNIVKQLIFYINK*INIYTNKPSIQKIKIQSIYL*GIVIT*TYLCKYVIRGERPSSKCSIIFLQHSNGVH*RFL*IFLLKLYGNVRYIASI
>Chorista_aus_C139150_a_45_0_l_2140__LMS_triCas
GCLLVL*ASRSLEWHVQWSNNLAITTSSF*RKQLIFWKYKSVQQQKSL*FSLHL*NNFIIMDQLLAPKMERLFGYQNQTVVDKVPLDMLHLVDSHWFQFPPMNPLWHGILGFVMVILGFMSWTGNGVVIYIFSTTRVLRTPSNLLVVNLAFSDFLMMVVMSPPMVINCYNETWVLGPLMCEIYAMCGSLFGCASIWTMTFIALDRYNVIVKGMAAKQMTIKTALYRIILIWVFALMWTIAPCLGWNRYVPEGNMTACGTDYLTKDWLSRSYILVYSIFVYYLPLFTIIYSYWFIVAAVAAHEKAMKEQAKKMNVASLRSSEGAEKSAECKLAKVALTTIGLWFFAWTPYLVINYVGVFNGANISPLATIWGSLFAKANAVYNPIVYGISHPKYRAALKEKLPFLVCGETEQAAAPSDTASQATASST*IRYLYVIVVVVLTKRS*SDTSTYILSTQQKLFKKNTYLIITHMHAFLMLLFHFL*H*NVSFQYLSVHFIKTVDFKYNLSNFSLYKIYLTDTRPNGSEWDQS*M*I*IP*QVCYVLCCTDNRDTNRRDTLTIHFLMTTGLTNLDTINAK*LYLPLIMVYCFILLLYDSCKYPQYY*YIISQVICNFFSINQY*A*FYTFIFSLLFE*SLYGYLLFVAKWSYNLSWNLNSVYFISY*HHQQFFPDCNIEMFSTI*FPPRRALVHSSNHNDQKK*FFADYVTYSYEQ
>Chorista_aus_s6001_L_12778_0_a_71_5_l_1564__UVB_bomMor
AGEKRLSCRTARFNTQSFHRVRRAAAI*LFF*IRHYYITSDYLN*LLKVILLLCCKKRYYNMFSDNESISAFFPMAQPYTEVAPKLLGWNIPAEHSALVHPHWRGYEAPPKFLHYALALLYFILMALSITGNGIVIWIFSTSKSLKTASNMFIVNLAIFDLLMMLEMPMFIANSFSQRLLGYETGCDIYAVFGSLSGMGGAITNAVIAFDRYKTISSPLDGRISKTQAAILIGFTWMWTIPFTVLPLFKIWGRYIPEGFLTTCSFDYLTDDSDTRVFVASIFTWSYVIPMLLILFFYGQLFQQVRGHERMLKDQAKKMNVKSLVSNQDPNRSVELRIAKVAFTIFFLFICSWTPYAVITMTGAFGNRELITPLSTMIPAICAKIVSCLDPWVYAINHPRYRAELTKRVPWLGVREVDTASDTSSQVTAASTAIAAE*RLNDKGXT*NQDGDYNLQYKYVLYD*IINR*RPRYACGQRFDMIHTLL*HLYL*IKFKL*KLYLQM*NIFCTNKLL*FEFDL*
>Chorista_aus_s9206_L_37046_0_a_63_4_l_2315__UV5_anoGam
KHYMEMWSVGTNSRV*G*VIRKSSTYSPHIINIREYDHNESKMASLSQFDFNSNLSVFRPEARISADTRLLGWNVPPSELIHIPEHWLSYPEPEASMHYLLGLLYIAFMFVAIIGNGLVIWVFSAAKPLRTPSNVFVVNLAICDFMMMVKTPIFIFNSFQRGFATGHVGCQVFAFIGSLSGIGAAITNACIAYDRYNVIARPFDGKLSHTKALCMVIGIWAYTVPWAVLPLMEFWGRFVPEGYLTSCTFDYLMDTFDNHMFVAVIFTFSYLIPMSLIIYYYSQIVSHVVSHEKSLKEQAKKMNVESLRSGQQASQSAEIRIAKAAITICFLFVASWTPYAILALIGAFGDKSLLTPGVTMIPACTCKFVACIDPYVYAISHPRYRVELQKRLPWLAIREKEVSDNTSAATENTQSASVPS*NHDEPPST*LEQHKTILLRLNILVISNRKYYVERRNYERIIE*IMSMLLDRCTTTLFMFYYLLTFIF*INFYIHTLNSSLRCCCTMILGRETIINSCFFFLS*NYYTYNF*EYIEQTTMCYLIQTRRRHVSN*IGCILQCTPIIVEILFPSNDTRSLALEYSYDFYLQ*SSKVL*LISFVYYIMMHLNI*HVVHTSGLWTDTYMIKACKTKPLCKKHHPKNLT*QRHIWSLRKPQNCVIGGLMKMHK*FTVLYTCM*FCTMRFVN*GMGSHSSVTVFIYIIYLFSIIAITIRLKISI**RPQ*HGKYRI*TSLYILVIS**YHYETNEMIKGYSC*LDDSEIYYIVLHKN
>Ctenocephali_fel_C96322_a_6_0_l_1315__UV7b_acyPis
WFHNEEQNQ**I*YCPNNASGLTGS*IMDNSSFNQNISDALNDDFSSDIEVFKRANPLNLWRQYGFFEDSYLDNINQHWLSFPPAGKLQHRILAIIYAVIMVIGLIGNSLELLLFVRCRSLRTPSNILVVNLAVSDFLMMSKMPIFIYNSILQGPALGSIGCRLYGFVGGLTGTASICTLSAIAYDRQRIIANPLQPISNVSRSHSRRAVIYIWLYSLIFASIPLSDSKLGSYVPEGYLTSCSFDYLTDTMDAKLFILVFFVAAWVIPFIVIMVSYIKILIVVKQAKEFNFVVNRRMDKARGAEVKIAIIIIVIISVWFLAWTPYAIVALLGVFGYGHLISPLGSMIPALFCKTASCVDPFIYAILHPRYRKELNNFCLGKKQLQRKPTQTSVCTISLYRRRDGRESFMKHSTFETTFTNHKISDENGKISVASDN*
>Harpobittacu_aus_C125631_a_64_0_l_1514__UV5_anoGam
VGAFTVSRAVPIFQAVFKTRYSLRRRRTKMASLLDWDLNSNLSVFRPEARISSESRLLAWNVPPSELVHIPEHWLTYKEPEASMHYLLGLLYVAFMFVALIGNGLVIWVFSAAKPLRTPSNVFVVNLAVCDFIMMLKTPIFIYNSFMRGYATGHLGCQIFAFLGSISGIGAAITNACIAYDRYNTIARPFDGKLTHTKALCMLIGIWAYTVPWAVLPTLELWGRFVPEGYLTSCTFDYLTDTFDNRMFVGVIFTFSYLIPMSLIIYYYSQIVSHVVQHEKALKEQAKKMNVESLRSGQQSKESAEIRIAKAAITICFLFVASWTPYAVLALIGAFGDQTLLTPGVTMIPACTCKFVACLDPYVYAISHPRYRVELQKRVPWLAIKEKEISDTTSNVSDATQTAAVSS*SHTILVEKKCYVLKKIVSLLKL*CFIIGVYFIDQFVGDHCCSQRLD*YHHNDDRHAT*YAKWYQFEYNLIKLLNCNYLIKLRCKIIILTINLLSKH
>Harpobittacu_aus_C128023_a_61_0_l_2053__UVB_bomMor
*EGT*LSAYSLHSLCYLFGSNSKIFYTVVPEYLRSFFE*FFNSIFEMFTYNESLSAYMPMALPYTDMVAPKVLGWNIPPEHSALVHPHWKGYEAPPKFMHYALALLYTILMFMSITGNGIVVWIFSTSKSLKTASNMFIVNLAIFDLLMMLEMPMFIANSFSQRLLGYETGCDIYAVLGSLSGMGGAITNAVIAYDRYKTISSPLDGRLSRTQAAILIAFTWIWTIPFTVLPLFKIWGRYTTEGFLTTCSFDYLTDDTDTRVFVMCIFTWSYAIPMLLITFFYSQLFVQVRGHERMLKEQAKKMNVKSLVSNQDPNRSAEIRIAKVAFTIFFLFVCSWTPYAVITMMAAFGNRELITPLATMVPAICAKVVSCLDPWVYAINHPKYRAELTKRVPWLGVREAETSDTISQGTNASNTTSAGE*AKKYEENCI*ISYTFRLNSFIKYIS*EK*DILILHADSLFFYATKRAVIENQSLNVLKLLKVPPPSFQSFRTIFKHHFYFNSK*FYMNLVYIILFRHILYLKDV*LLSYNV*ITVSCQRYVKMAALSQDGCTYIIKEY*FIYT*NI**KQKHILLIMRIIDYFLMYLYFYNGF*INVFYVYPFHRSNIFSKVYCIDI*II*RNVLKE*LLQFTTTTL*IVNMNLSKHL*LK*PCTILYNYKYCT*IILLIRI*SKYNIYNY
>Harpobittacu_aus_s1065_L_1371_0_a_73_4_l_1782__LMS_schGre
VLQLENRVVSLVIPRQNLAAIKLKLE*FVFDFLQTSFGIKTLPK*TRGVTMSFLSEPSFSAQQWGGHSGGFGNLTVVDRVPPEMLHLVDPHWYQFPPMNPLWHGLLGFAIGVLGFISVVGNGMVVFIFTCTKHLRTPSNLLVVNLAFSDLLMMATMSPPMVINCYNETWVLGPFMCELYGMFGSLFGCVSIWTMTLIAFDRYNVIVKGLAAKPMTSNGALLKIAGVWLFSVGWTIAPLFGWNRYVPEGNMTACGTDYLTKDWVSRSYILVYSVFVYYAPLFLIIYSYYFIIQAVSAHEKSMREQAKKMNVASLRSSEASNTSAECKLAKVALMTISLWFFAWTPYLIINYAGIFESANITPLATIWGSLFAKANAVYNPIVYGISHPRYRAELYKRFPSLACNSGNEGGDATSVASGATGISDEKA*KTKCKKKLKYQHLKVLF*LTIINSL*TIRRSNDSHTSTNIIN*NII*KKHAKTNGHCFIKMVMTISTKHKTYIFLDVYIIFLIIAN*YVLCFILLLVDFVNFTFIKLICVIHVIFVYHYISLWITTKWPMCVLCKKSYFL*INQLNNVPINNPAYRKSKKKKKKKK
>Harpobittacu_aus_s6703_L_31159_0_a_8_3_l_2437__LMS_triCas
SRYLEWHVQ**NINTPEKKGFHPIQNYSNIFSLIYTSKQL*IVIIKVKEPAS*KSRMDQLQLLAPKMERIYGLQNMTVADKVPPEMMHLIDSHWYQFPPMNPWWHLILGFVMVILGFISWAGNGVVIYIFSTTRGLRTPSNLLVVNLAFSDFLMMVIMSPPMVVNCYYETWVLGPLMCEIYAMCGSLFGCASIWTMTFIALDRYNVIVKGMAAKPMTIKTSLYRIILIWAFALIWTLAPCFGWNRYVPEGNMTACGTDYLSKDWISRSYILVYSIFVYYLPLFTIIYSYWFIVSAVAAHEKAMKEQAKKMNVASLRSSEGAEKSAECKLAKVALTTIGLWFFAWTPYLVINYVGIFGGSNISPLATIWGSLFAKANAVYNPIVYGISHPKYRAALKEKLPFLVCGETEKQAPPSNADTTSQATAGSIDKA*SRKLLKNK*DTI*EKSVNNIDIILEKGIHGGTCTWKRGCGKKRKKIGEA*LSLSMTHALFVI*VTASCPATWT*VVEFT*PIRSFHSYTIRHHTQSISGTRRTE*FLSPSAQREHF**ALLFGYTPHLVSTLRLYRGYNCLVYVPSYLDVKRDLYKWYRTTRISN*ILSGVWCCTLYIV*FNKNCMTVL*HLTNDVRCLKRSTDFSSYVNETFKVCKRKFL*NSLR*AR*KV*LLLKRYQHFHLQVQHCFHLNEHHDVAQEQVYHKLNHRLQLF*LSRESRDHGTCFFFFMEYCLRCVLKTLNTP*D*LI*SRCTPT*WRKYFCQKFAKFSFP*LIVFLFFILRRF*HLWT*SSICQVPKQVFSNFC*S*FLTF**LIING
>Nannochorist_dip_C143921_a_63_0_l_1706__LMS_bomMor
LWQKTGVVRFGDFLQL*QQLSTVLISSFKYANNTLRTTMSLLSEPSFSALAWGGHQSGGFGNLTVVDKVPPEMLHMVDAHWYQFPPMNPLWHGLLGFVIGVLGFISVIGNGMVVYIFTTTKPLRTPSNLLVVNLAFSDFLMMFCMSPPMVINCYYETWVLGPLMCEIYAMFGSLYGCVSIWTMTMIAFDRYNVIVKGLSAKPMTSNGALLRILGIWLFAVLWTAFPFFGWNRYVPEGNMTACGTDYLTKDWFSRSYILVYSVFVYYMPLLLIIYSYFYIVQAVSAHEKNMREQAKKMNVASLRSSEGADKSAECKLAKVALMTISLWFFAWTPYLVINYTGVFESAPISPLATIWGSVFAKANAVYNPIVYGISHPRYRAALYKRFPALSCSSAPEADGASVASGVTNVSEEKSSA*TAHQEDQSLTNLAQPVCSNLPKRNRRHKDYPSDQHHH*RQMLRLPLNVKRRHLQFRSM*RSNFKAKPWFEARLFDS*SISSGFVSVIIRRSAGRLGHVVMFNCVREVRRTSLRKRTDALMADV*ILNTKQKLFFSIYKLTNCINYYTNIPS
>Nannochorist_dip_s1018_L_1039_0_a_9_2_l_1201__UV5_anoGam
FRIGTSITTRVTMESLAQFDPNGNLSVFRPEARISADARLLGWNVPPHELIHIPEHWLSYPEPEASLHYLLGLLYIAFTFVALIGNGLVIWVFSAAKPLRTPSNVFVVNLAVCDFMMMAKAPIFIYNTFNRGFASGFLGCQIFAVMGSLSGIGAAVTNACIAYDRYNTIARPFDGKLTHTKAICMLIGIWAYAIPWTGLPLFEIWGRFVPEGYLTSCTFDYLTGTFDNRLFVAVIFTFSYVLPMSLIIYYYSQIVSHVVNHEKALKEQAKKMNVESLRSNQQSSTSAEIRIAKAAITICFLFVASWTPYAVLALIGAFGDKSLLTPGVTMIPACTCKFVACIDPYVYAISHPRYRVELQKRVPWLAIKEKEISDTSSNATECSQAVSS*SHSPLCNGKS
>Nannochorista_dipteroides_C89168
CNETNCLIYYYDKVLDTVGCRSLRTPANILVINLAVSDFLMMSKIPLFIYNSIYLGPALGDFACRYYGFVGGLTGNVSICTLAA
>Nannochorista_philpotti_GADB01000862.1__LMS_bomMor
FWAFDIVWRL*LKTGVVRFGDFLQL*QQLINSSYLFFQVRKNTNRTTMSLLSEPSFSALAWGGHQSGGFGNLTVVDKVPPEMLHMVDAHWYQFPPMNPLWHGLLGFVIGVLGFISVVGNGMVVYIFTTTKPLRTPSNLLVVNLAFSDFLMMFCMSPPMVINCYYETWVLGPFMCEIYAMFGSLYGCVSIWTMTVIAFDRYNVIVKGLSAKPMTSNGALLRIFGVWMFAVLWTVFPLFGWNRYVPEGNMTACGTDYLSKDWLSRSYILVYSVFVYYMPLLLIIYSYFYIVQAVSAHEKNMREQAKKMNVASLRSSEGADKSAECKLAKVALMTISLWFFAWTPYLVINYTGVFESAPISPLATIWGSVFAKANAVYNPIVYGISHPRYRAALYKRFPALSCSGTPEADGASVASGVTNISEEKPSA*APTNTTFVDGLRPPVCQIPDENETDARTRLKTASDDNVRTFLLYRL**LGSKYDICNCVCAGGLTSKADVRYYRLTSCLFDGPTGNI*RCLGDVRTDIGFISTTISGRQIAQARFSVMCV*RTSRIARHFTLNSNIRFDALMADV*ILNTKQKFLFSIYKLTIVLIIIPIYPALENKKKKKK
>Nannochorista_philpotti_GADB01001896.1__UV5_anoGam
SSPRADTHPGALAELPGAGSFATLPLGVAVRGFHFVALIGNGLVIWVFSAAKPLRTPSNVFVVNLAICDFIMMAKAPVFIYNTFNRGFATGFLGCQIFATMGALSGIGAGVTNACIAYDRYNTIARPFDGKLTHTKAICMLIGIWSYTIPWTALPLFEVWGRFVPEGYLTSCTFDYLTRTFDNKLFVAAIFTFSYVLPMSLIIYYYSQIVSHVVNHEKQLREQAKKMNVESLRSNQQSSTSAEIRIAKAAITICFLFVASWTPYAVLALIGAFGDKSLLTPGVTMIPAVTCKFVACIDPYVYAISHPRYRVELQKRVPWLAIKEKEISDTSSNATECSQAATS*LYCKCNDNYILF*TTRICILT*FTEYGSFLDNKYDNQVPCEVQSGPIIMGTTSA*FCYCVVLP*LCCPQFVTLKKYNNSEHQLMFYLMFKPRRWFASAQTQNYQPNSE*PETGLRLHSKMLRQRELDHSSATITGRHKVEVALI*LKML*LLIVYLI*HDSPRFVN
>Nannochorista_philpotti_GADB01024620.1__UVB_diaNig
KIWGRYVPEGFLTTCSFDYLTDDSDTRVFVASIFTWAYAIPMCLILFFYTQLFFHVRGHERMLKEQAKKMNVKSLVSNQDPNRSAEMRIAKVAFTIFFLFVCSWTPYAVITMMGAFGNRELITPLSTMIPAVACKIVSCLDPWIYA
>Oropsylla_silantiewi_GAWY01002314.1__LMS_bomMor
YIYLPYC*CLAYYNNKITIFHYKGLAAKPLTNKGSILRILLVWASSITWSILPIFGWNRYVPEGNMTACGTDYHNKEWFSRSYILVYSVFVYYLPLFCIIYSYFFIVRAVAEHERSMREQAKKMKVASLRSSGSGAPGSNDKSAEFKLAKVALMTIALWFFAWTPYLVKYSEFTLRHLLIFA*YT*FNKSQVINYTGIFETANISPLGSIWGSLFAKANAVYNPIVYGVSHPRYRAALFKRFPSLLCAPEAQPEVDLQSLASGVTAVAE*SYFTRLL*IFI*ANIHL*TL*FF*IFSEIDNNAT
>Oropsylla_silantiewi_GAWY01023024.1__LMSb_attCep
LLYVSKIGLGLI*LCTLAPHLQIRLFCSDIRRSFSPWTLSGRHIIRSCGMDSTTTSVGQFGPTQSYPFSWERFSRDPFANLTVVDKVPPEMLHMVDVHWYQFPPMNPMWHSILGFVIGMLGVISFIGNGMVIFIFTSTKQLRTPSNLLVINLAVSDFLMMFWMSPPMVINCYYETWILGPLMCELYGMFGSLCG
>Panorpa_communis_transcript-60_16502__PER1_xenTro
GSFQMAALTSLAVERFLISRPKQMGKYLRFRFYVICITICWIWSLLMSMPPLFGYGRYGCDVTGASCDLDFRPLDLEKFIFNIVVVIFNGVVPVIITLQCLFHALKVPEDLENMEKHFNHKSLTKTCTMLTAVTYLMWIPQGVLTLGIISGLLTSLDMPVALAVMAPLGCEAAAVFPVLSYLAFNE
>Panorpa_communis_transcript-60_19767__PER_hasAda
VAAGDSILAIMSSVPPISCSWDILDHSHRTLLGACILIFGVTGVIFNGWLASSFLHLNSGLLCAKSHILILNLCVASLGRGLMSGFPFTASSALAGRWLFGSTCCQLFGFLKQMLGSFQMAALTSLAVERFLISRPKQMGKYLRFRFYVICIT
>Panorpa_communis_transcript-60_19767__PER_hasAda CHIMERA 16502
VAAGDSILAIMSSVPPISCSWDILDHSHRTLLGACILIFGVTGVIFNGWLASSFLHLNSGLLCAKSHILILNLCVASLGRGLMSGFPFTASSALAGRWLFGSTCCQLFGFLKQMLGSFQMAALTSLAVERFLISRPKQMGKYLRFRFYVICITICWIWSLLMSMPPLFGYGRYGCDVTGASCDLDFRPLDLEKFIFNIVVVIFNGVVPVIITLQCLFHALKVPEDLENMEKHFNHKSLTKTCTMLTAVTYLMWIPQGVLTLGIISGLLTSLDMPVALAVMAPLGCEAAAVFPVLSYLAFNE
>Panorpa_pry_C62911_a_4_0_l_254__LMS_schGre
PMNPLWHGILGFVIGCLGVISWTGNGVVIYIFSCTKSLRTPSNLLVVNLAFSDFFMMVVMCPFMLINCTHETWVFGPFMCELYA
>Panorpa_pry_C73061_a_6_0_l_336__LMSb_attCep
MTSCRHDDFSKDRCRETYIRAHSVFVYALPLGIIIYAYWFIVKAVAAHEKQMREQAKKMNVASLRSSEAQATSAECKLAKIAMMTISLWFIAWTPYLIINIAGLFAPSSLSP
>Panorpa_pry_C105408_a_12_0_l_1495__LMS_triCas
PLERHVHQVFTVNLQLTRLIFYLFTYSDI*KEISLFTFTTMDQLLAPKMGKLFDYQNYTVVDKVPPDMLHLVDSHWFQFPPMNPLWHGILGFIMVVLGFISWTGNGIVIYIFSTTRGLRTPSNLLVVNLAFSDFLMMVVMSPPMVVNCYYETWVLGPLMCEIYAMCGSLFGCASIWTMTFIALDRYNVIVKGMAAKPMTIRTALYRIILIWSFALIWTIAPCLGWNRYVPEGNMTACGTDYLTKDWLSRSYIIIYSIFVYYLPLFTIIYSYWFIVAAVAAHEKAMKEQAKKMNVASLRSSEAAEKSAECKLAKVALTTIGLWFFAWTPYLVINYIGIFNGANISPLATIWGSLFAKANAVYNPIVYGISHPKYRAALKEKIPFLICGETDKPAHAPGNDAVSQATGGSTDKM*CF*CN*KSSKFDDLIMTLTQNVFISLRLLLIFAKSKDFQKH*T*LFL*RQHLISNICILYIV*QLLSIRIQYYPPFP*LKHKTR
>Panorpa_pry_C111283_a_30_0_l_3057__LMS_papXut
PLWFLDRVWRRGVNFQDWSSSSKRFSSDFLKHICL*FTFLIKQ*SIMSIISEPSFSALSSWGGHTGGFGNMTVVDKVPPEMLHMVDSHWYQYPPMNPLWHGLLGFTIGVLGVISIIGNGMVVYIFTSTKPLRTPSNLLVVNLAFSDFLMMFTMAPPMVINCYYETWVFGPFMCEVYAMCGSLFGCISIWTMTLIAFDRYNVIVKGLAAKPMTSNGALLRIFGVWAFSLMWTLFPMFGWNRYVPEGNMTACGTDYLNQEWLSKSYILVYSIFVYYSPLFMIIYSYFFIIQAVSAHEKSMREQAKKMNVASLRSSEAANTSAECKLAKVALMTISLWFFAWTPYLVINYAGIFQSISISPLATIWGSLFAKANAVYNPIVYGISHPKYRAALYKRFPSLSCAPSSEGDATSVASGATNVSDEKAPSA*KATTSMNNFANLRKYKCRKINDD**WFTFIC*NFNKIFSII*K*EQ*FL*I*CSVKLYRFAYE*MY**IFGQIL*TIQNFYLVFYVQAVIVYHFTGSRTMIIWLIYI*YTKRTHILYK*INTPINPAYRKSSQCLFIFHYHQMSFINNNSIYSKSRTEFIENRRPH*EYRDFSYLILFNLLYYNL*HKIQL*NYAMFLPNDSSVTWGMGGSLLDSILPDMRPKVSFYWNVHSAVNPIWHSVFAIAMGVLTIISLIGNGIVIYVFTTTKSLRIPANLLIINLAFSDFFMLFTLTPPTALNSYYRTWILGPFMCDLYGMLCFLFGSVSIWTMVLIAFDRYSVIVKSQTTKSMTTAGALVRISGVWTFALIWVLFPMLGWNRYVPEGVMTGCGLDYLSEDFHSKSFILTYSFFIYCLPLFCVIYLYFHIIKNGRQISKECSQEETLGLSKISDLIAEYKFAKAILISIIIWFVNWTPYLVINYIGLFRLVALNPLTTSSSSLSSKTTTINNPIIYAMNYPKYRNALYKKFPKLFCASCGEKDSISGPSAAINVSVHQM*LLLNCGNIHRELRKVELI*AQIIILYYFLCE*FYIL
>Panorpa_pry_C118757_a_18_0_l_1494__LMS_triCas
SSPLERHVHQVFTVNLQLTRLIFYLFTYSDI*KEISLFTFTTMDQLLAPKMGKLFDYQNYTVVDKVPPDMLHLVDSHWFQFPPMNPLWHGILGFIMVVLGFISWTGNGIVIYIFSTTRGLRTPSNLLVVNLAFSDFLMMVVMSPPMVVNCYYETWVLGPLMCEIYAMCGSLFGCASIWTMTFIALDRYNVIVKGMAAKPMTIRTALYRIILIWSFALIWTIAPCLGWNRYVPEGNMTACGTDYLTKDWLSRSYIIIYSIFVYYLPLFTIIYSYWFIVAAVAAHEKAMKEQAKKMNVASLRSSEAAEKSAECKLAKVALTTIGLWFFAWTPYLVINYIGIFNGANISPLATIWGSLFAKANAVYNPIVYGISHPKYRAALKEKIPFLICGETDKPAHAPGNDAVSQATGGSTDKM*CF*CN*KSSKFDDLIMTLTQNVFISLRLLLIFAKSKDFQKH*T*LFL*RQHLISNICILYIV*QLLSIRIQYYPPFP*LKHK
>Panorpa_pry_C125485_a_25_0_l_3012__LMS_papXut
CPLWFLDRVWRRGVNFQDWSSSSKRFSSDFLKHICL*FTFLIKQ*SIMSIISEPSFSALSSWGGHTGGFGNMTVVDKVPPEMLHMVDSHWYQYPPMNPLWHGLLGFTIGVLGVISIIGNGMVVYIFTSTKPLRTPSNLLVVNLAFSDFLMMFTMAPPMVINCYYETWVFGPFMCEVYAMCGSLFGCISIWTMTLIAFDRYNVIVKGLAAKPMTSNGALLRIFGVWAFSLMWTLFPMFGWNRYVPEGNMTACGTDYLNQEWLSKSYILVYSIFVYYSPLFMIIYSYFFIIQAVSAHEKSMREQAKKMNVASLRSSEAANTSAECKLAKVALMTISLWFFAWTPYLVINYAGIFQSISISPLATIWGSLFAKANAVYNPIVYGISHPKYRAALYKRFPSLSCAPSSEGDATSVASGATNVSDEKAPSA*KATTSMNNFANLRKYKCRKINDD**WFTFIC*NFNKIFSII*K*EQ*FL*I*CSVKLYRFAYE*MY**IFGQIL*TIQNFYLVFYVQAVIVYHFTGSRTMIIWLIYI*YTKRTHILYK*INTPINPAYRKSSQCLFIFHYHQMSFINNNSIYSKSRTEFIENRRPH*EYRDFSYLILFNLLYYNL*HKIQL*NYAMFLPNDSSVTWGMGGSLLDSILPDMRPKVSFYWNVHSAVNPIWHSVFAIAMGVLTIISLIGNGIVIYVFTTTKSLRIPANLLIINLAFSDFFMLFTLTPPTALNSYYRTWILGPFMCDLYGMLCFLFGSVSIWTMVLIAFDRYSVIVKSQTTKSMTTAGALVRISGVWTFALIWVLFPMLGWNRYVPEGVMTGCGLDYLSEDFHSKSFILTYSFFIYCLPLFCVIYLYFHIIKNGRQISKECSQEETLGLSKISDLIAEYKFAKAILISIIIWFVNWTPYLVINYIGLFRLVALNPLTTSSSSLSSKTTTINNPIIYAMNYPKYRNALYKKFPKLFCASCGEKDSISGPSAAINVSVHQM*LLLNCGNIHRELRKVELI*AQ
>Panorpa_pry_s3494_L_10381_0_a_19_6_l_1448__UV5_anoGam
VQPCLGLLNEKTSSTFE*HP*SKCTVKNLSTCKFNMASITLFDLHSNLSVFRPEARLSADTRLLGWNVPPSELIHIPDHWLSYPEPEASMHYLLGLLYIAFMFVALIGNGLVIWVFSAAKPLRTPSNVFVVNLAICDFMMMIKTPVFIFNSFQRGFATGHLGCQIFAFIGSLSGIGAAITNACIAYDRYNVIARPFDGKLSHTKALCMVIAIWAYTVPWAVLPLTEFWGRFVPEGYLTSCTFDYLTDTFDNHMFVAVIFTFSYLIPMSLIIYYYSQIVSHVVNHEKSLKEQAKKMNVESLRSGQQNSQSAEIRIAKAAITICFLFVASWTPYAVLALIGAFGDKSLLTPGVTMIPACTCKFVACIDPYVYAISHPRYRVELQKRLPWLAIKEKEVSDNTSNVTDSTQSAPVPS*ENYHQRKFISDSSNICCWYFLL*MIHLYELST*KVKDVITIALFVFSRI*IDLSFLQLFASINTNLYD
>Panorpa_pry_s3495_L_10381_1_a_19_2_l_1485__UV5_anoGam
VQPCLGLLNEKTSSTFE*HP*SKCTVKNLSTCKFNMASITLFDLHSNLSVFRPEARLSADTRLLGWNVPPSELIHIPDHWLSYPEPEASMHYLLGLLYIAFMFVALIGNGLVIWVFSAAKPLRTPSNVFVVNLAICDFMMMIKTPVFIFNSFQRGFATGHLGCQIFAFIGSLSGIGAAITNACIAYDRYNVIARPFDGKLSHTKALCMVIAIWAYTVPWAVLPLTEFWGRFVPEGYLTSCTFDYLTDTFDNHMFVAVIFTFSYLIPMSLIIYYYSQIVSHVVNHEKSLKEQAKKMNVESLRSGQQNSQSAEIRIAKAAITICFLFVASWTPYAVLALIGAFGDKSLLTPGVTMIPACTCKFVACIDPYVYAISHPRYRVELQKRLPWLAIKEKEVSDNTSNVTDSTQSAPVPS*ENYHQRKFISDSSNIGCWYFCYK*LNFTN*LLKR*RLLQLYYLHFHTFKLILVFFNLIRQ*G*NFQFIYDYLFTCSILPS
>Panorpa_pry_s4026_L_13940_0_a_31_1_l_1447__UV5_anoGam
VQPCLGLLNEKTSSTFE*HP*SKCTVKNLSTCKFNMASITLFDLHSNLSVFRPEARLSADTRLLGWNVPPSELIHIPDHWLSYPEPEASMHYLLGLLYIAFMFVALIGNGLVIWVFSAAKPLRTPSNVFVVNLAICDFMMMIKTPVFIFNSFQRGFATGHLGCQIFAFIGSLSGIGAAITNACIAYDRYNVIARPFDGKLSHTKALCMVIAIWAYTVPWAVLPLTEFWGRFVPEGYLTSCTFDYLTDTFDNHMFVAVIFTFSYLIPMSLIIYYYSQIVSHVVNHEKSLKEQAKKMNVESLRSGQQNSQSAEIRIAKAAITICFLFVASWTPYAVLALIGAFGDKSLLTPGVTMIPACTCKFVACIDPYVYAISHPRYRVELQKRLPWLAIKEKEVSDNTSNVTDSTQSAPVPS*ENYHQRKFISDSSNICCWYFLL*MIHLYELST*KVKDVITIALFVFSRI*IDLSFLQLFASINTNLYD
>Panorpa_pry_s4027_L_13940_1_a_28_6_l_1553__UV5_anoGam
VQPCLGLLNEKTSSTFE*HP*SKCTVKNLSTCKFNMASITLFDLHSNLSVFRPEARLSADTRLLGWNVPPSELIHIPDHWLSYPEPEASMHYLLGLLYIAFMFVALIGNGLVIWVFSAAKPLRTPSNVFVVNLAICDFMMMIKTPVFIFNSFQRGFATGHLGCQIFAFIGSLSGIGAAITNACIAYDRYNVIARPFDGKLSHTKALCMVIAIWAYTVPWAVLPLTEFWGRFVPEGYLTSCTFDYLTDTFDNHMFVAVIFTFSYLIPMSLIIYYYSQIVSHVVNHEKSLKEQAKKMNVESLRSGQQNSQSAEIRIAKAAITICFLFVASWTPYAVLALIGAFGDKSLLTPGVTMIPACTCKFVACIDPYVYAISHPRYRVELQKRLPWLAIKEKEVSDNTSNVTDSTQSAPVPS*ENYHQRKFISDSSNIGCWYFCYK*LNFTN*LLKR*RLLQLYYLHFHTFKLILVFFNLIRQ*G*NFQFIYDYLFTCSILPSIPIYTTF*LVILLITCLIQFYFD
>Panorpa_pry_s5699_L_22620_0_a_65_9_l_1499__UVB_bomMor
RLDRRTARFSVRLVR*EVKALQFSNF*NFYYFYTFCE*YFKKKNSAKMFADNDSLTAYFPMAQPFTDIAPKLLGWNIPAEHSELVHPHWRGYEAPPKFMHYALALLYLMLMALSITGNGIVVWIFSTSKSLKTASNMFIVNLAIFDLLMMLEMPMFIANSFSQRLLGYETGCDVYAVLGSLSGMGGAITNAVIAYDRYKTISCPLDGRLSKTQAAILIGFTWLWTIPFTVLPLFKIWGRYVPEGFLTTCSFDYLTDDSDTRVFVACIFTWSYCIPMALILFFYSQLFQQVRGHERMLKEQAKKMNVKSLVSNQDPNRSAEIRIAKVAFTIFFLFICSWTPYAVVTMMGAFGNRELITPLSTMIPAICAKIVSCLDPWVYAINHPRYRAELTKRVPWLGVREADTSDSVSQGTTASSAVAVEG*RIIFGEKFYTNHLLRETK*SDG*QTLL*I*LTRFKL***PCNKIHTYIKRFKI*CWNSIDRCIIISVQINFVIPSI
>Panorpa_pry_s6547_L_26666_0_a_66_9_l_1508__UVB_bomMor
RLDRRTARFSVRLVR*EVKALQFSNF*NFYYFYTFCE*YFKKKNSAKMFADNDSLTAYFPMAQPFTDIAPKLLGWNIPAEHSELVHPHWRGYEAPPKFMHYALALLYLMLMALSITGNGIVVWIFSTSKSLKTASNMFIVNLAIFDLLMMLEMPMFIANSFSQRLLGYETGCDVYAVLGSLSGMGGAITNAVIAYDRYKTISCPLDGRLSKTQAAILIGFTWLWTIPFTVLPLFKIWGRYVPEGFLTTCSFDYLTDDSDTRVFVACIFTWSYCIPMALILFFYSQLFQQVRGHERMLKEQAKKMNVKSLVSNQDPNRSAEIRIAKVAFTIFFLFICSWTPYAVVTMMGAFGNRELITPLSTMIPAICAKIVSCLDPWVYAINHPRYRAELTKRVPWLGVREADTSDSVSQGTTASSAVAVEG*RIIFGEKFYTNHLLRETK*SDG*QTLL*I*LTRFKL***PCNKIHTYIKRFKI*CCNSIDRCIIISVQINFVIPSIEKK
>Panorpa_tri_C97452_a_14_0_l_411__LMS_rhoPro
QKDVTKKIRTCVNWDLPRRNNFAMFLPNDSSVTWAMGRSLMGNILPDMLPKVSLYWSVHPEVNPIWYVVFPIVMGVFTLISLIGNGIVICIFATTKSLRTPANLLIINLAFSDFFTLFTITPPTALNSYYRTWILGP
>Panorpa_tri_C110126_a_9_0_l_595__LMS_bomMor
DYLSEDLRSKSFILTYSFFLYCLPFFCVVFLYFHIIKAARQIFKECSHKGTTTLSKDRDLPDLIVEYKLAKAILMAIIIWFINWTPYLAIHYIGMFRLAALNRLTTSSSFISSKTTTVNNPIIYAMNYPNYRNALYKKFPKLISASCGEKDSISESSAASNVSEHQV*CYSKTSVKSIRNIEKSEAFRKLEFILEAQK
>Panorpa_tri_C131519_a_15_0_l_1887__LMS_triCas
C*YVLLTSSCVQCA*KGVQRMFPRINIYYY*NIFYILKHKTNITGENVHFFLG*GNIESHLKFHRGVRWFI*KT**KYIFLKPLCSALQTTCICK*T*K*YNLI*NIEESI*YHYILYKRYCCC*YDCTVSLESS*VARTGSIYFESIGDSTRLLINDINSAFD*VNILNFFIHW*L*KMDQLLAPKMGRLFDYQNLTVVDKVPPDMLHLVDSHWFQFPPMNPLWHGILGFVMVVLGFISWTGNGVVIYIFSTTRGLRTPSNLLVVNLAFSDFLMMVVMSPPMVVNCYFETWVLGPLMCEIYAMCGSLFGCASIWTMTFIALDRYNVIVKGMAAKPMTIKTALYRIILIWSFALIWTIAPCLGWNRYVPEGNMTACGTDYLTKDWLSRSYILVYSIFVYYLPLFTIIYSYWFIVAAVSAHERAMKEQAKKMNVASLRSSEGAEKSAECKLAKVALTTIGLWFFAWTPYLVINYVGIFNGANISPLATIWGSLFAKANAVYNPIVYGISHPKYRVALKEKIPFLVCGETDKPASAAASDTASQATGGSTDKV*SV*SFYEILSI*MT**QSH*LNNQ**MSKDLKSVFFYDDTICNRNMYFINCIILIIVC*NTIFSVVFLIKACYTAC
>Panorpa_tri_C131861_a_46_0_l_1963__LMS_papXut
IYIIHHIVSCR*N*HLTF*CNTRIIKDSILF*Q*NISKPYFIILSTT*SK*HIILNTWCGYFCFLVYY*KKPVSMTLHSLKTQLVALCSGIYKGVSHLGNESCPLWFLDRVWRR*FSRLE*FVKAIFFRLFEAICL*FTF*NKQ*FIMSIISEPSFSALSSWGGHTGGFGNMTVVDKVPPEMLHMVDSHWYQYPPMNPLWHGLLGFTIGVLGVISIIGNGMVVYIFTSTKPLRTPSNLLVVNLAFSDFLMMFTMAPPMVINCYYETWVFGPFMCEVYAMCGSLFGCISIWTMTLIAFDRYNVIVKGLAAKPMTSNGALLRIFGVWAFSLMWTLFPMFGWNRYVPEGNMTACGTDYLNQEWLSKSYILVYSIFVYYSPLFMIIYSYFFIIQAVSAHEKSMREQAKKMNVASLRSSEAANTSAECKLAKVALMTISLWFFAWTPYLVINYAGIFQSISISPLATIWGSLFAKANAVYNPIVYGISHPRYRAALYKRFPSLSCAPSAEGDATSVASGATNVSDEKAPSA*KARTSINNFSNLRKYKSRNINDD***LTVIC*NFNEIFNLIQQ*EQ*FL*ICSYFNSHKYFKRFLGKYCDLFIIYISCFMYKLLLYIILRVQGL**DG*SVYNILKEHIFYINK*IYQYLPKNLLKY
>Panorpa_tri_s1806_L_1944_0_a_41_0_l_1950__UV5_anoGam
HVQPCLGLSKEKNILYV*LTSLEQVYGENLSIY*SNMASITLFDLHSNLSVFRPEARLSAETRLLGWNVPPSELIHIPDHWLSYPEPEASMHYLLGLLYIAFMFVALIGNGLVIWVFSAAKPLRTPSNVFVVNLAICDFMMMIKTPVFIFNSFQRGFATGHLGCQIFAFIGSLSGIGAAITNACIAYDRYNVIARPFDGKLSHTKALCMVIAIWAYTVPWAVLPLTEFWGRFVPEGYLTSCTFDYLTDTFDNHMFVAVIFTFSYLIPMSLIIYYYSQIVSHVVNHEKALKEQAKKMNVESLRSGQQNSQSAEIRIAKAAITICFLFVASWTPYAVLALIGAFGDKSLLTPGVTMIPACTCKFVACIDPYVYAISHPRYRVELQKRLPWLAIKEKEVSDNTSNVTDSTQSAPVPS*DTYHLNETSSICC*YF*L*MNKFYEFNTSKVLLWLRYLYFYTLKLNLGFYNVM*IASLEF*IYL*LLIHLLRLKPNLRHDSNWRCKCEECKRENHSNW*I*SLSIHSALLPPRASTGMLVYMTILVLEFSNSFKLL*AL*LRLYS*NCTVGIVQNKYNYQIKVIMLTTFLIQLLY*FDNA*QANMNSSI*I*S*LEIDCRF*KMV*SKPF*DAEYIYHFFKELLVFLNSYLH*RH
>Panorpa_tri_s1807_L_1944_1_a_47_6_l_1391__UV5_anoGam
DRYNVIARPFDGKLSHTKALCMVIAIWAYTVPWAVLPLTEFWGRFVPEGYLTSCTFDYLTDTFDNHMFVAVIFTFSYLIPMSLIIYYYSQIVSHVVNHEKALKEQAKKMNVESLRSGQQNSQSAEIRIAKAAITICFLFVASWTPYAVLALIGAFGDKSLLTPGVTMIPACTCKFVACIDPYVYAISHPRYRVELQKRLPWLAIKEKEVSDNTSNVTDSTQSAPVPS*DTYHLNETSSICC*YF*L*MNKFYEFNTSKVLLWLRYLYFYTLKLNLGFYNVM*IASLEF*IYL*LLIHLLRLKPNLRHDSNWRCKCEECKRENHSNW*I*SLSIHSALLPPRASTGMLVYMTILVLEFSNSFKLL*AL*LRLYS*NCTVGIVQNKYNYQIKVIMLTTFLIQLLY*FDNA*QANMNSSI*I*S*LEIDCRF*KMV*SKPF*DAEYIYHFFKELLVFLNSYLH*RH
>Panorpa_tri_s4565_L_6533_0_a_71_0_l_1512__UVB_anoGam
VRSDLTVELLASVSDW*DRK*RQFNIQITNCFLLFQYIL*ILF*EEKSATMFADNDSLTAYFPMAQPFTDIAPKLLGWNIPAEHSELVHPHWRGYEAPPKFMHYALALLYLMLMALSITGNGIVVWIFSTSKSLKTASNMFIVNLAIFDLLMMLEMPMFIANSFSQRLLGYETGCDVYAVLGSLSGMGGAITNAVIAYDRYKTISCPLDGRLSKTQAAILIGFTWLWTVPFTVLPLFKIWGRYVPEXLMTLTHVSSWPASSPGPTASPWH*FYSSTHSFSNKFAAMSAC*KNKQRK*T*NHLSATRTPTGPQRSV*QRLRLQFSSCSSAPGLRTLWLR*WEHLVTEN*SLHYQQ*FLLFVQRLFRAWTRGFMLSTTQDTGLNSQNGCLG*EFEKPKHQIQCPKEPLQAAPLPSKDKDKELLLEEFFLRIIM*SEKPHYLTDDKHSYGFD*RVFNYENSPVIKYILI*NFQNIMLELYLQIIIFSVQINFVIPSIEKNKTKQNKT
>Panorpa_tri_s4565_L_6533_0_a_71_0_l_1512__UVB_bomMor
EKRLDRRTARFSVRLVR*EVKAIQYSNYKLFFIISIHFVNTILRRKICNNVRRQ*QPYRLFPDGTAIHRYCP*TFGVEHPCRA**TSASPLEGV*STTEIYALCPSSTLSYVDGTFDNWKWNRRLDFLHLQIFKNCKQYVYSKSCHL*LVNDA*NAYVHCKLIFTKIARIRNRM*CLCSSRFLIRNGRSNHKCSNCIRQI*DHFLPT*WTLEQDTSSYFDWFYVALDCSLHSFTTI*NLGKICSRGTDDSDTRVFVACIFTWSYCIPMALILFFYSQLFQQVRGHERMLKEQAKKMNVKSLVSNQDPNRSAEIRIAKVAFTIFFLFICSWTPYAVVTMMGAFGNRELITPLSTMIPAICAKIVSCLDPWVYAINHPRYRAELTKRVPWLGVREAETSDSVSQGTTASSAVAVEG*G*GITFGGIFFTNYYVIRETTLSDG*QT*LWI*LTSFQL*E*PCNKIYTYIKLSKYNAGTVFTDYNIFCTNKLCNPEHRKKQNKTKQN
>Panorpa_tri_s4566_L_6533_1_a_71_0_l_1512__UVB_anoGam
VRSDLTVELLASVSDW*DRK*RQFNIQITNCFLLFQYIL*ILF*EEKSATMFADNDSLTAYFPMAQPFTDIAPKLLGWNIPAEHSELVHPHWRGYEAPPKFMHYALALLYLMLMALSITGNGIVVWIFSTSKSLKTASNMFIVNLAIFDLLMMLEMPMFIANSFSQRLLGYETGCDVYAVLGSLSGMGGAITNAVIAYDRYKTISCPLDGRLSKTQAAILIGFTWLWTVPFTVLPLFKIWGRYVPEXLMTLTHVSSWPASSPGPTASPWH*FYSSTHSFSNKFAAMSAC*KNKQRK*T*NHLSATRTPTGPQRSV*QRLRLQFSSCSSAPGLRTLWLR*WEHLVTEN*SLHYQQ*FLLFVQRLFRAWTRGFMLSTTQDTGLNSQNGCLG*EFEKPKHQIQCPKEPLQAAPLPSKDKDKELLLEEFFLRIIM*SEKPHYLTDDKHSYGFD*RVFNYENSPVIKYILI*NFQNIMLELYLQIIIFSVQINFVIPSIEKNKTKQNKT
>Panorpa_tri_s4566_L_6533_1_a_71_0_l_1512__UVB_bomMor
EKRLDRRTARFSVRLVR*EVKAIQYSNYKLFFIISIHFVNTILRRKICNNVRRQ*QPYRLFPDGTAIHRYCP*TFGVEHPC*A**TSASPLAGV*STSEIHALCPSSTLPYVDGTLDNWKWNRRLDFLHLQIFKNCKQYVYSKSCHL*LVNDA*NAYVHCKLIFTKIARIRNRM*CLCSSRFLIRNGRSNHKCSNCIRQI*DHFLPT*WTLEQDTSSYFDWFYVALDCSLHSFTTI*NLGKICSRGTDDSDTRVFVACIFTWSYCIPMALILFFYSQLFQQVRGHERMLKEQAKKMNVKSLVSNQDPNRSAEIRIAKVAFTIFFLFICSWTPYAVVTMMGAFGNRELITPLSTMIPAICAKIVSCLDPWVYAINHPRYRAELTKRVPWLGVREAETSDSVSQGTTASSAVAVEG*G*GITFGGIFFTNYYVIRETTLSDG*QT*LWI*LTSFQL*E*PCNKIYTYIKLSKYNAGTVFTDYNIFCTNKLCNPEHRKKQNKTKQN
>Panorpa_vul_C75458_a_5_0_l_520__LMS_ixoSca
VGLWFLAWTPYLTIAWLGILSNGDKLTPLASIWGSVFAKAASCYNPIVYAISHPRYKQALFKKFPSLVCAGEPAEYAGDTRSEMSMTTAISDTSSEKTEKSVEA*RTSDVNYGIICQLRV*TTNTAF*I*MI*SGTQRLKALLNMYVH*CCSL*NVRRTILCKILYFHRLKPR
>Panorpa_vul_C93408_a_50_0_l_1392__LMS_papXut
*TQHTENQIVTFYLYE*LSSSAFLKHFRCSRSASSLNSRGDLKFCEVIRVANSLRCEL*NKFL*NFTMHLPNDSSVSWAPGGSLLDNVLPDMLPKIPSYWSEYADVNPLWHGIFGVALGVLTLITLIGNAVVIYIFASTKSLRTPANLLIINLAFSDFFMLFTFSPPTILNSYYRTWILGSFMCELYGMLSYLFASVSIWTMTLIAFDRYNVVVRSLEKTPMTGKEAVASIFGIWAFAFMWTLLPMFEWNRYVPEGVMTVCGLDYLSQDPLSKSFIITYSFFFYCVPLLLVSFFSFNIIKAGRKIPTEDSKEVHAGVVGSSSISNMIAEYKFAKVIVMTIIIWFFNWTPYLAINYIGLFRLAPLNPLATTWASISAKATTINNPIIYVMNYPKYRDALYKKFPGLICAPSGTEDASSVPSANTNIIEEQV*IILKCLILSANTILYKLKDFTNIILQFYINR*
>Panorpa_vul_C93604_a_46_0_l_1409__UV5_anoGam
TYSRV*GCS*KETSTEVN*HLHIKFIPAWSKYIVFNMASLALFDLHNNLTVFRPEARLSADTRLLGWNVPPSELIHIPDHWLSYPEPEASMHYLLGLLYVAFMFVALIGNGLVIWVFSAAKPLRTPSNVFVVNLAICDFMMMIKTPVFIFNSFQRGFATGHLGCQIFAFIGSLSGIGAAITNACIAYDRYNVIARPFDGKLSHTKAICMVIAIWAYTVPWAVLPLTEFWGRFVPEGYLTSCTFDYLTDTFDNHMFVAVIFTFSYLIPMSLIIYYYSQIVSHVVNHEKSLKEQAKKMNVESLRSGQQNTQSAEIRIAKAAITICFLFVASWTPYAVLALIGAFGDKSLLTPGVTMIPACTCKFVACIDPYVYAISHPRYRVELQKRLPWLAIKEKEISDSASNVTDNTQAAAVPS*VYVKLPETLITPTARFV*CYYFMY*INTLNGTL*VFEDEKIPSASSSSSNQVF*
>Panorpa_vul_C93846_a_8_0_l_1434__LMS_triCas
RDFLSGTYSEQTICNL*KNRQLI**KSG*LTTEIKHFYINLLL*LAKMDQLLEPRMERLFGYQNLTVVDKVPPDMLHLVDSHWFQFPPMNPLWHSILGLVMVLLGLISWTGNGVVIYIFSTTRGLRTPSNLLVVNLAFSDFLMMVVMSPPMVVNCYYETWVLGPLMCEIYAMCGSLFGCASIWTMTFIALDRYNVIVKGMAAKPMTIKTALYRIILIWAFALIWTLAPCFGWNRYVPEGNMTACGTDYLTKDWLSRSYILVYSIFVYYLPLFTIIYSYWFIVAAVAAHERAMKEQAKKMNVASLRSSEGAEKSAECKLAKVALTTIGLWFFAWTPYLVINYVGIFNGANISPLATIWGSLFAKANAVYNPIVYGISHPKYRAALKEKLPFLVCGETEKPAPPPSDTASQATGGSTDKA*SHSNVQHHNNIYY*H*TYLLHLCY*TRMCTFLTENIFYDNWTYLDML*ENCLFIILD*N
>Panorpa_vul_s4047_L_7101_0_a_88_0_l_1526__UVB_bomMor
RLYRRTARFIQSDW*NRKRRHFHFKKLKFCYLNIFFELEIKKQKSVKMFADNASLTAYFPMAQPYTDSVGVKLLGWNIPPEHSELVHPHWRGYEAPAKFMHYALALLYLILMALSVTGNGIVVWIFSTSKSLKTASNMFIVNLAIFDLLMMLEMPMFIANSFSQRLLGYETGCDVYAVLGSLSGMGGAITNAVIAYDRYKTISCPLDGRLSKTQAAILIGFTWIWTVPFTVLPLFKIWGRYVPEGFLTTCSFDYLTDDSDTRVFVASIFTWSYVIPMLLILFFYSQLFQQVRGHERMLKEQAKKMNVKSLVSNQDPNRSAEIRIAKVAFTIFFLFVCSWTPYAVVTMMGAFGNRELITPLSTMIPAICAKIVSCLDPWVYAINHPRYRAELTKRVPWLGVRESDTSDSVSQGTTASSAAPAE*ILN*KWLKMIL*SI*LTVKD*LSSKG*QLGYGFM*ITIF*FMITTLDKIYKTY*YNVGTVFTDDNILCTNKH*IPEPSCHPLEYN
>Panorpacom_tri_transcript-60_2273__UV5_anoGam
RSDRDWSSDVCSSDLVEPCLGLFIERTSTEVN*HLHIKFIPAWSKYIVFNMASLALFDLHNNLTVFRPEARLSADTRLLGWNVPPSELIHIPDHWLSYPEPEASMHYLLGLLYVAFMFVALIGNGLVIWVFSAAKPLRTPSNVFVVNLAICDFMMMIKTPVFIFNSFQRGFATGHLGCQIFAFIGSLSGIGAAITNACIAYDRYNVIARPFDGKLSHTKAICMVIAIWAYTVPWAVLPLTEFWGRFVPEGYLTSCTFDYLTDTFDNHMFVAVIFTFSYLIPMSLIIYYYSQIVSHVVNHEKSLKEQAKKMNVESLRSGQQNTQSAEIRIAKAAITICFLFVASWTPYAVLALIGAFGDKSLLTPGVTMIPACTCKFVACIDPYVYAISHPRYRVELQKRLPWLAIKEKEVSDSASNVTDNTQAAAVPS*VYVKLPKTL*HQLLDLSDATTSCIKLIH*TGLYRFLRMRRYHLHLHLHLIKCSNI*DFYIYGRSNKNDYELKILTNITYSFFILLSFCSNVNLLYYK*LLKIGST*IVDNGKVKQLYV*M*KLVNALQTKTY**F*NYCKYRIRVS*S*NQFAEALYLKLKLRPF*N*SMVYVVSNSFKFFQIYMYF*FSFSYTYTIFVS**LCISIISNLCIIGSISIRRNIL*SAIIN*FETNELNRTLLDILFSM*YWLTTGYEFVIFLIGNHLICSICLIFYVLKTK*ALNSVVGLIMKKNNYNKNCIR*ILTEVYKS*TFPSI*NIVSITLSQFLMSLY*WLIFQLLIELDVNKCVLAFLFN*IFKC*R
>Panorpacom_tri_transcript-60_4988__LMS_triCas
RSLETS*VARTVSKPSVTFRKIGN*FNV*KSG*LTTGIKHFYINILL*LAKMDQLLEPRMERLFGYQNLTVVDKVPPDMLHLVDSHWFQFPPMNPLWHSILGLVMVLLGLISWTGNGVVIYIFSTTRGLRTPSNLLVVNLAFSDFLMMVVMSPPMVVNCYYETWVLGPLMCEIYAMCGSLFGCASIWTMTFIALDRYNVIVKGMAAKPMTIKTALYRIILIWAFALIWTLAPCFGWNRYVPEGNMTACGTDYLTKDWLSRSYILVYSIFVYYLPLFTIIYSYWFIVAAVAAHERAMKEQAKKMNVASLRSSEGAEKSAECKLAKVALTTIGLWFFAWTPYLVINYVGIFNGANISPLATIWGSLFAKANAVYNPIVYGISHPKYRAALKEKLPFLVCGETEKPAHPPSDTASQATGGSTDKA*SHSNVHHHNNIYY*H*TYLLHLCYYTRMCYVFD*KYFL*QLDILGHALGKLFIHYSRLEHNIVFSFLNTNKPCYFILLIQ*IIMLY*
>Panorpacom_tri_transcript-60_7527__LMS_papXut
FIRVIIIQCLS*TLQM*S*CLVAEQQRRFKIL*IRVANSLRCEL*NKFL*NFTMHLPNDSSVSWAPGGSLLDNVLPDMLPKIPSYWSEYADVNPLWHGIFGVALGVLTLITLIGNAVVIYIFASTKSLRTPANLLIINLAFSDFFMLFTFSPPTILNSYYRTWILGSFMCELYGMLSYLFASVSIWTMTLIAFDRYNVVVRSLEKTPMTGKEAVASIFGIWAFAFMWTLLPMFEWNRYVPEGVMTVCGLDYLSQDPLSKSFIITYSFFFYCVPLLLVSFFSFNIIKAGRKIPTEDSKEVHAGVVGSSSISNMIAEYKFAKVIVMTIIIWFFNWTPYLAINYIGLFRLAPLNPLATTWASISAKATTINNPIIYVMNYPKYRDALYKKFPGLICAPSGTEDASSVPSANTNITEEQV*IILKCLILSANTILYKLKDFTNIILQFYINRYQ
>Panorpacom_tri_transcript-60_7528__LMS_papXut
FIRVIIIQCLS*TLQM*S*CLVAEQQRRFKIL*IRVANSLRCEL*NKFL*NFTMHLPNDSSVSWAPGGSLLDNVLPDMLPKIPSYWSEYADVNPLWHGIFGVALGVLTLITLIGNAVVIYIFASTKSLRTPANLLIINLAFSDFFMLFTFSPPTILNSYYRTWILGSFMCELYGMLSYLFASVSIWTMTLIAFDRYNVVVRSLEKTPMTGKEAVASIFGIWAFAFMWTLLPMFEWNRYVPEGVMTVCGLDYLSQDPLSKSFIITYSFFFYCVPLLLVSFFSFNIIKAGRKIPTEDSKEVHAGVVGSSSISNMIAEYKFAKVIVMTIIIWFFNWTPYLAINYIGLFRLAPLNPLATTWASISAKATTINNPIIYVMNYPKYRDALYKKFPGLICAPSGTEDASSVPSANTNITEEQV*IILKCLILSANTILYKLKDFTNIILQFYINRYQ
>Panorpacom_tri_transcript-60_7529__LMS_papXut
FIRVIIIQCLS*TLQM*S*CLVAEQQRRFKIL*IRVANSLRCEL*NKFL*NFTMHLPNDSSVSWAPGGSLLDNVLPDMLPKIPSYWSEYADVNPLWHGIFGVALGVLTLITLIGNAVVIYIFASTKSLRTPANLLIINLAFSDFFMLFTFSPPTILNSYYRTWILGSFMCELYGMLSYLFASVSIWTMTLIAFDRYNVVVRSLEKTPMTGKEAVASIFGIWAFAFMWTLLPMFEWNRYVPEGVMTVCGLDYLSQDPLSKSFIITYSFFFYCVPLLLVSFFSFNIIKAGRKIPTEDSKEVHAGVVGSSSISNMIAEYKFAKVIVMTIIIWFFNWTPYLAINYIGLFRLAPLNPLATTWASISAKATTINNPIIYVMNYPKYRDALYKKFPGLICAPSGTEDASSVPSANTNITEEQV*IILKCLILSANTILYKLKDFTNIILQFYINRYQ
>Panorpacom_tri_transcript-60_8317__UVB_bomMor
LQQVRGHERMLKKQAKKMNVKSLVSNQDPNRSAEIRIAKVAFTIFFLFVCSWTPYAVVTMMGAFGNRELITPLSTMIPAICAKIVSCLDPWVYAINHPRYRAELTKRVPWLGVRESDTSDSVSQGTTASSAAPAE*IVN*KWLKMIL*SI*LTVKD*LYSKG*QLGYGFMYITIF*FMITTLDKIYKTY*YNVGTVFTDDNILCTNKH*IPEHQLILI*L*YRAIIFLRFLLTSGRRTANSVKNIKKIKY*DIFRM*RG*QLLCLFFFRKRKWFLPWF**IIDSILNTCEDEPLFIV***DIKNRFWANVLQRNSMPKHYKILCFPSAILITFKI*LHVNHNKIEGPSILRISLFKNTTILKT
>Panorpacom_tri_transcript-60_8318__UVB_bomMor
YTDSVGVKLLGWNLPPEHSELVHPHWRGYEAPAKFMHYALALLYLILMALSVTGNGIVVWIFSTSKSLKTASNMFIVNLAIFDLLMMLEMPMFIANSFSQRLLGYETGCDVYAVLGSLSGMGGAITNAVIAYDRYKTISCPLDGRLSKTQAAILIGFTWIWTVPFTVLPLFKIWGRYVPEGFLTTCSFDYLTDDSDTRVFVASIFTWSYVIPMLLILFFYSQLFQQVRGHERMLKEQAKKMNVKSLVSNQDPNRSAEIRIAKVAFTIFFLFVCSWTPYAVVTMMGAFGNRELITPLSTMIPAICAKIVSCLDPWVYAINHPRYRAELTKRVPWLGVRESDTSDSVSQGTTASSAAPAE*IVN*KWLKMIL*SI*LTVKD*LYSKG*QLGYGFMYITIF*FMITTLDKIYKTY*YNVGTVFTDDNILCTNKH*IPEHQLILI*L*YRAIIFLRFLLTSGRRTANSVKNIKKIKY*DIFRM*RG*QLLCLFFFRKRKWFLPWF**IIDSILNTCEDEPLFIV***DIKNRFWANVLQRNSMPKHYKILCFPSAILITFKI*LHVNHNKIEGPSILRISLFKNTTILKT
>Panorpacom_tri_transcript-60_8319__UVB_apiMel
YTDSVGVKLLGWNLPPEHSELVHPHWRGYEAPAKFMHYALALLYLILMALSVTGNGIVVWIFSTSKSLKTASNMFIVNLAIFDLLMMLEMPMFIANSFSQRLLGYETGCDVYAVLGSLSGMGGAITNAVIAYDRYKTISCPLDGRLSKTQAAILIGFTWIWTVPFTVLPLFKIWGRYVPEGFLTTCSFDYLTDDSDTRVFVASIFTWSYVIPMLLILFFYSQLFQQVRGHERMLKEQAKKMNVKSLVSNQDPNRSAEIRKEKVE*TNF
>Panorpacom_tri_transcript-60_8320__UVB_anoGam
YTDSVGVKLLGWNLPPEHSELVHPHWRGYEAPAKFMHYALALLYLILMALSVTGNGIVVWIFSTSKSLKTASNMFIVNLAIFDLLMMLEMPMFIANSFSQRLLGYETGCDVYAVLGSLSGMGGAITNAVIAYDRYKTISCPLDGRLSKTQAAILIGFTWIWTVPFTVLPLFKIWGRYVPEGFLTTCSFDYLTDDSDTRVFVASIFTWSYVIPMLLILFFYSQLFQQVNIQLRVQNKSALSA*VI*RTTPQKIILRTVQIQYDSYTFPIRSVTIRTILHDSYESYTILIKIVRRVFVPMQK*LKSYH*ESNYGLCSFLC*TLYLLCS*SKPFSLKC*VH*IV*HHKLKGAPVYRLLTRYILSLV*TVKVYVHDVARRSFSATNQSRDFICRWFRLSLV*MG*RQQHKAINF*RLIDRVV*N*YSKMSY*ERYYEWTFQLAAFVYNKNEEERRRNRLVAA
>Panorpacom_tri_transcript-60_8321__UVB_bomMor
W*NRKRRHFYFKKLKFCYLNIFFELEIKKQKSVKMFADNASLTAYFPMAQPYTDVGVKLLGWNIPPEHSELVHPHWRGYEAPAKFMHYALALLYLILMALSVTGNGIVVWIFSTSKSLKTASNMFIVNLAIFDLLMMLEMPMFIANSFSQRLLGYETGCDVYAVLGSLSGMGGAITNAVIAYDRYKTISCPLDGRLSKTQAAILIGFTWIWTVPFTVLPLFKIWGRYVPEGFLTTCSFDYLTDDSDTRVFVASIFTWSYVIPMLLILFFYSQLFQQVRGHERMLKEQAKKMNVKSLVSNQDPNRSAEIRIAKVAFTIFFLFVCSWTPYAVVTMMGAFGNRELITPLSTMIPAICAKIVSCLDPWVYAINHPRYRAELTKRVPWLGVRESDTSDSVSQGTTASSAAPAE*IVN*KWLKMIL*SI*LTVKD*LYSKG*QLGYGFMYITIF*FMITTLDKIYKTY*YNVGTVFTDDNILCTNKH*IPEHQLILI*L*YRAIIFLRFLLTSGRRTANSVKNIKKIKY*DIFRM*RG*QLLCLFFFRKRKWFLPWF**IIDSILNTCEDEPLFIV***DIKNRFWANVLQRNSMPKHYKILCFPSAILITFKI*LHVNHNKIEGPSILRISLFKNTTILKT
>Panorpacom_tri_transcript-60_8322__UVB_bomMor
W*NRKRRHFYFKKLKFCYLNIFFELEIKKQKSVKMFADNASLTAYFPMAQPYTDVGVKLLGWNIPPEHSELVHPHWRGYEAPAKFMHYALALLYLILMALSVTGNGIVVWIFSTSKSLKTASNMFIVNLAIFDLLMMLEMPMFIANSFSQRLLGYETGCDVYAVLGSLSGMGGAITNAVIAYDRYKTISCPLDGRLSKTQAAILIGFTWIWTVPFTVLPLFKIWGRYVPEGFLTTCSFDYLTDDSDTRVFVASIFTWSYVIPMLLILFFYSQLFQQVRGHERMLKEQAKKMNVKSLVSNQDPNRSAEIRKEKVE*TNF
>Panorpacom_tri_transcript-60_8323__UVB_anoGam
W*NRKRRHFYFKKLKFCYLNIFFELEIKKQKSVKMFADNASLTAYFPMAQPYTDVGVKLLGWNIPPEHSELVHPHWRGYEAPAKFMHYALALLYLILMALSVTGNGIVVWIFSTSKSLKTASNMFIVNLAIFDLLMMLEMPMFIANSFSQRLLGYETGCDVYAVLGSLSGMGGAITNAVIAYDRYKTISCPLDGRLSKTQAAILIGFTWIWTVPFTVLPLFKIWGRYVPEGFLTTCSFDYLTDDSDTRVFVASIFTWSYVIPMLLILFFYSQLFQQVNIQLRVQNKSALSA*VI*RTTPQKIILRTVQIQYDSYTFPIRSVTIRTILHDSYESYTILIKIVRRVFVPMQK*LKSYH*ESNYGLCSFLC*TLYLLCS*SKPFSLKC*VH*IV*HHKLKGAPVYRLLTRYILSLV*TVKVYVHDVARRSFSATNQSRDFICRWFRLSLV*MG*RQQHKAINF*RLIDRVV*N*YSKMSY*ERYYEWTFQLAAFVYNKNEEERRRNRLVAA
>Panorpacom_tri_transcript-60_8324__UVB_bomMor
GGGEKRLYRRTARFIQSDW*NRKRRHFHFKKLKFCYLNIFFELEIKKQKSVKMFADNASLTAYFPMAQPYTDVGVKLLGWNIPPEHSELVHPHWRGYEAPAKFMHYALALLYLILMALSVTGNGIVVWIFSTSKSLKTASNMFIVNLAIFDLLMMLEMPMFIANSFSQRLLGYETGCDVYAVLGSLSGMGGAITNAVIAYDRYKTISCPLDGRLSKTQAAILIGFTWIWTVPFTVLPLFKIWGRYVPEGFLTTCSFDYLTDDSDTRVFVASIFTWSYVIPMLLILFFYSQLFQQVRGHERMLKEQAKKMNVKSLVSNQDPNRSAEIRIAKVAFTIFFLFVCSWTPYAVVTMMGAFGNRELITPLSTMIPAICAKIVSCLDPWVYAINHPRYRAELTKRVPWLGVRESDTSDSVSQGTTASSAAPAE*IVN*KWLKMIL*SI*LTVKD*LYSKG*QLGYGFMYITIF*FMITTLDKIYKTY*YNVGTVFTDDNILCTNKH*IPEHQLILI*L*YRAIIFLRFLLTSGRRTANSVKNIKKIKY*DIFRM*RG*QLLCLFFFRKRKWFLPWF**IIDSILNTCEDEPLFIV***DIKNRFWANVLQRNSMPKHYKILCFPSAILITFKI*LHVNHNKIEGPSILRISLFKNTTILKT
>Panorpacom_tri_transcript-60_8325__UVB_bomMor
GGGEKRLYRRTARFIQSDW*NRKRRHFHFKKLKFCYLNIFFELEIKKQKSVKMFADNASLTAYFPMAQPYTDVGVKLLGWNIPPEHSELVHPHWRGYEAPAKFMHYALALLYLILMALSVTGNGIVVWIFSTSKSLKTASNMFIVNLAIFDLLMMLEMPMFIANSFSQRLLGYETGCDVYAVLGSLSGMGGAITNAVIAYDRYKTISCPLDGRLSKTQAAILIGFTWIWTVPFTVLPLFKIWGRYVPEGFLTTCSFDYLTDDSDTRVFVASIFTWSYVIPMLLILFFYSQLFQQVRGHERMLKEQAKKMNVKSLVSNQDPNRSAEIRKEKVE*TNF
>Panorpacom_tri_transcript-60_8326__UVB_anoGam
GGGEKRLYRRTARFIQSDW*NRKRRHFHFKKLKFCYLNIFFELEIKKQKSVKMFADNASLTAYFPMAQPYTDVGVKLLGWNIPPEHSELVHPHWRGYEAPAKFMHYALALLYLILMALSVTGNGIVVWIFSTSKSLKTASNMFIVNLAIFDLLMMLEMPMFIANSFSQRLLGYETGCDVYAVLGSLSGMGGAITNAVIAYDRYKTISCPLDGRLSKTQAAILIGFTWIWTVPFTVLPLFKIWGRYVPEGFLTTCSFDYLTDDSDTRVFVASIFTWSYVIPMLLILFFYSQLFQQVNIQLRVQNKSALSA*VI*RTTPQKIILRTVQIQYDSYTFPIRSVTIRTILHDSYESYTILIKIVRRVFVPMQK*LKSYH*ESNYGLCSFLC*TLYLLCS*SKPFSLKC*VH*IV*HHKLKGAPVYRLLTRYILSLV*TVKVYVHDVARRSFSATNQSRDFICRWFRLSLV*MG*RQQHKAINF*RLIDRVV*N*YSKMSY*ERYYEWTFQLAAFVYNKNEEERRRNRLVAA
>Panorpodes_par_C89316_a_4_0_l_316__LMSb_attCep
AQATSAECKLAKIALMTISLWFMAWTPYLIINFAGIFETMTISPLVTIWGSLFAKANAVYNPIVYGISHPKYRAALNEKLPFLACAASEPAPPADNQSSGTAAS
>Panorpodes_par_C134710_a_49_0_l_1491__LMS_triCas
EFS*VARTTK*LKNVASI*EESITIFL*RKCGQYLV*EVFDII*YSQVKKIFIKMDQVLAPKMEHLFGYQNLTVVDKVPLEMLHLVDSHWFQFPPMNPLWHSILGFVMVILGFVSWTGNGVVIYIFSTTRGLRTPSNLLVVNLAFSDFLMMVAMSPPMVINCYYETWVLGPLMCEIYAMCGSLFGCASIWTMTFIALDRYNVIVKGMAAKPMTIKTALYRIILIWAFALLWTIAPCFGWNRYVPEGNMTACGTDYLTKNWGSRSYILVYSIFVYYLPLFTIIYSYWFIVSAVAAHEKAMKEQAKKMNVASLRSSEGAEKSAECKLAKVALTTIGLWFFAWTPYLVINYVGIFNGANISPLATIWGSLFAKANAVYNPIVYGISHPKYRAALKEKLPFLVCGETDKPQSAASDTVSQATGGSTDKA*NRCAGITIS**RLDVRFLDTFTIKYLYSSNLYLCLIRVFGFLPTIKLHLMCK*YMLFISLM**TFKYTNM
>Panorpodes_par_C136110_a_81_0_l_1640__UVB_bomMor
RLYCRTARFSAVTGWTH*NQ*NQNFRTLYNFNFQETLQPPVI*FCLQVLRQVTLFSGYQQSSIMFADNESLSSYFPMAQPYTDVAPKLLGWNIPAEHSDLVHPHWRSYEAPPKFMHYALALLYLMLMAISVTGNGIVVWIFSTSKSLKTASNMFIVNLAVFDLLMMVEMPMFIANSFSQSLLGYQTGCDIYAVLGSLSGMGGAITNAVIAYDRYKTISCPLDGRLSKTQAAILIAFTWIWTIPFTVLPLFKIWGRYVPEGFLTTCSFDYLTDDSDTRVFVASIFTWSYVIPMTLILFFYSQLFQQVRGHERMLKEQAKKMNVKSLVSNQDPNRSAEIRIAKVAFTIFFLFVCSWTPYAVVTMMGAFGNRELLTPLSTMIPAICAKIVSCLDPWVYAINHPRYRAELTKRVPWLGVREADTSDSVSQGTTASNAPTTD*NASQYYE*LTYAKHILLHEYLSVPKHTHIL*EIYYTIHSVKTIRQWI*YTI*IL*Y*PFIKK*TYTIHVKQIR**C*TCINRCKVFSVQIKNSNPEHR*EKKKKKKKK
>Panorpodes_par_s6502_L_9658_0_a_43_1_l_1512__UV5_anoGam
TRTDQPAVLLRLTIDMASISLFDLSSNLSVFRPEARVSAGTHLLGWNVPPSELVHIPEHWLSYPEPEASMHYLLGLLYIAFMFVALIGNGLVIWVFSAAKPLRTPSNIFVVNLAICDFMMMVKTPVFIYNSFLRGFATGHLGCQIFAFIGSLSGIGAAITNACIAYDRYNVIARPFDGKLSHTKAACMVIAIWAYTVPWAILPLMEFWGRFVPEGYLTSCTFDYLTDTFDNHMFVAVIFTFSYLIPMSLIIYYYSQIVSHVVNHEKSLKEQAKKMNVESLRSGQQSNQSAEIRIAKAAITICFLFVASWTPYAVLALIGAFGDKSLLTPGVTMIPACACKFVACIDPYVYAISHPRYRVELQKRLPWLAIKEKEVSDNTSNVTDATQSAAVSS*KKTHDLDIIW*HLCVILNDNITN*RDT*TKQKRIIYYSTKK*IYFYNLKLQDRKILLGSIKTKVWNIDILLMGVKLNFYLHFYFRI*PTILFVIPVN*NSQYKVICLNP
>Panorpodes_par_s9770_L_29603_0_a_76_9_l_1565__LMS_papXut
SLTVP*QSLAAFTRLE*FVKSIFFRLTEKF*ISF*NQQ*SIMSIISEPSYSALQQWGHSSGGFGNLTVVDKVPPEMLYMVDSHWYQYPPMNPLWHGLLGFAICVLGLISVMGNGMVVYIFTTTKHLRTPSNLLVINLAFSDFLMMFCMSPPMVVNCYHETWVFGPFMCEVYAMLGSLFGCTSIWTMTMIAFDRYNVIVKGLAAKPMSINGAILRILGIWAFALMWTLFPMFGWNRYVPEGNMTACGTXYILVYSVFVYYAPLFLIIYSYFFIIQAVSAHEKSMREQAKKMNVASLRSSEAANTSAECKLAKVALMTISLWFFAWTPYLVINYAGIFQSISISPLATIWGSVFAKANAVYNPIVYGISHPKYRAALYKRFPALACAPTAEGDSTSVASGATNVSDEKAPSA*KINF*QTIDDIIIHIC*LNII*TKSKMFHGQIKKNIVKNINIYNAKY*FLVNLLNY*DFYTRV*CTSCNCTSFYEFKDYDKMADVYIIY*NNSYFI*INKLIYNIPINPA
>Xenopsylla_cheopis_transcript-115_11602__LMS_rhoPro
LG*DLSKMTTETSGLVQYGPVYSAYKWDRFNADPWSNMTVVDKVPPEMLHMVDVHWYQFPPMNPMWHSILGFVIGVLGIISFIGNGMVIYIFTSTKQLRTPSNLLVINLAVSDFLMMFWMSPPMVINCYYETWILGPFMCELYGMFGSLCGCVSIWTMTMIAFDRYNVIVKGLAAKPLTNKGAILRILGVWVSSGLWGIAPFFGWNRYVPEGNMTACGTDYLTKDWFSRSYILVYSIFVYYLPLFCIIYSYFFIVHAVAEHEKSMREQAKKMKVASLRSSGSGAPGTSEKSAEIKLAKVALMTIALWFFAWTPYLVINYTGIFETFTISPLATIWGSLFAKANAVYNPIVYGISHPKYRAALFKKFPSLMCAPEPQPEVDLQSLASGVTAVSE*KVL*NEN*DFEKAKGYRKDGN**AYIQLK*SSEYSSYNFDV*IEFI*TMSHFFTHNFKD*TK*KFKQIQ**MLYLIKKMQYVSLY*IIFC*RAISTNYVLHVMYVCRN*QFNQVKNY*SKTVSN*KSLFLNHVNSFDKTIRITCMNHVNVWIYLND***FILNDQISEN*F*LNGFSWNKNHSHNNTEINVHK*TLK
>Xenopsylla_cheopis_transcript-115_25972__UV7_bomMor
ERSVKQKPLTGADVRNPLRINIINTS*TLLVHHKRVALKCKS*KMCSKRNIL*MCCNFCSCSTGNNIDKGSITDFQNEG*GLQQISYCKDNNVGVTSVWIMDNTSWSTNINRALNNNLSDIEIFKRFNPLNLWYEYGFFKESYLYKINPHWLTFPPPGKLQHQILAAFYIVIMIIGLFGNALELFLFIRCRSLRAPSNILVINLAVSDFLMMSKMPIFIYNSFLQGPALGDIGCRLYGFVGGLTGTVSICTLAAIAFDRQRIVANPLKPISNVSGSHARRAVICIWIYSLIFASIPLAETKLGSYVPEGYLTSCSFDYLSDTLDAKLFILAFFAAAWIIPFIVIMGSYTRILVIVKKAREFELEVNNRVVKARNTELKIAVVIVVIISVWFLAWTPYAIVALLGVFGYGHLISPLGSMVPALFCKMASCVDPFIYAILHPRYRKELKKLWSKKKPLRRKPTQSSICVISVYKRRNGRESFMENTIVETNFIDYKT*KF*CNNLKYINIIIYF
>Xenopsylla_cheopis_transcript-115_25973__UV7_bomMor
ERSVKQKPLTGADVRNPLRINIINTS*TLLVHHKRVALKCKS*KMCSKRNIL*MCCNFCSCSTGNNIDKGSITGDYNLDFQNEG*GLQQISYCKDNNVGVTSVWIMDNTSWSTNINRALNNNLSDIEIFKRFNPLNLWYEYGFFKESYLYKINPHWLTFPPPGKLQHQILAAFYIVIMIIGLFGNALELFLFIRCRSLRAPSNILVINLAVSDFLMMSKMPIFIYNSFLQGPALGDIGCRLYGFVGGLTGTVSICTLAAIAFDRQRIVANPLKPISNVSGSHARRAVICIWIYSLIFASIPLAETKLGSYVPEGYLTSCSFDYLSDTLDAKLFILAFFAAAWIIPFIVIMGSYTRILVIVKKAREFELEVNNRVVKARNTELKIAVVIVVIISVWFLAWTPYAIVALLGVFGYGHLISPLGSMVPALFCKMASCVDPFIYAILHPRYRKELKKLWSKKKPLRRKPTQSSICVISVYKRRNGRESFMENTIVETNFIDYKT*KF*CNNLKYINIIIYF
>Xenopsylla_cheopis_transcript-115_25974__UV7_culQui
CSFDYLSDTLDAKLFILAFFAAAWIIPFIVIMGSYTRILVIVKKAREFELEVNSRVVKARNTELKIAVVIVVIISVWFLAWTPYAIVALLGVFGYGHLISPLGSMVPALFCKMASCVDPFIYAILHPRYRKELKKLWSKKKPLRRKPTQSSICVISVYKRRNGRESFMENTIVETNFIDYKT*KF*CNNLKYINIIIYF
>Xenopsylla_cheopis_transcript-115_25975__UV7_bomMor
ERSVKQKPLTGADVRNPLRINIINTS*TLLVHHKRVALKCKS*KMCSKRNIL*MCCNFCSCSTGNNIDKGSITDFQNEG*GLQQISYCKDNNVGVTSVWIMDNTSWSTNINRALNNNLSDIEIFKRFNPLNLWYEYGFFKESYLYKINPHWLTFPPPGKLQHQILAAFYIVIMIIGLFGNALELFLFIRCRSLRAPSNILVINLAVSDFLMMSKMPIFIYNSFLQGPALGDIGCRLYGFVGGLTGTVSI
>Xenopsylla_cheopis_transcript-115_25976__UV7_bomMor
ERSVKQKPLTGADVRNPLRINIINTS*TLLVHHKRVALKCKS*KMCSKRNIL*MCCNFCSCSTGNNIDKGSITGDYNLDFQNEG*GLQQISYCKDNNVGVTSVWIMDNTSWSTNINRALNNNLSDIEIFKRFNPLNLWYEYGFFKESYLYKINPHWLTFPPPGKLQHQILAAFYIVIMIIGLFGNALELFLFIRCRSLRAPSNILVINLAVSDFLMMSKMPIFIYNSFLQGPALGDIGCRLYGFVGGLTGTVSI
>Xenopsylla_cheopis_transcript-115_26419__TMT_aedAeg
AALVRHWPFGRDMCVAYGFFMALLGIGSITTLAVLSFERRILVSRLRPTGNLRTAGGPTWTSLMVIAGIWMYALLLTTPPLFGWGSYRNEAADISCSVNWESRTNSSTSYILFLFAAGLAVPLAVILYSYCGILRIIKKSASRNQSTGKSLCGSAEAKVNQMVFLMVTAFLVAWTPYAVMALIEQFVVITDYQEEGKGIVSPAAAVAPSLLAKSSVCYNPIIYVVMNPQFQFKTSWKFIGVSFQNSKTVQSTEVQIELESPLRER*NHL*ILLLYVP*VSDPYS*SATTIMDLYPLLLLTLTSILSCTASDILMVTMGGTKSHKIPFWELARGLIPRGHNVTL
