# Supplementary material for: Hypothesis on monochromatic vision in scorpionflies questioned by new transcriptomic data
Source: Sci Rep. 2018 Jun 29;8:9872. doi: 10.1038/s41598-018-28098-2 (PMC6026179; doi:10.1038/s41598-018-28098-2)
Supplement: Supplementary file 4 — Datasets 3 to 5 [file 41598_2018_28098_MOESM4_ESM.zip › S5-alignment.fa]

>Anopheles_gambiae_AGAP006126
LGWNVPPEE-----LVHIPEHWLQFPEPE--ASLHYLLGLLYIAFTIFSLVGNGLVI--WIF------IAAKS-LRTPSNVFVINLAICDFFM-MA-KTPIFIYNS-F--TKGFTLGNLGCQIFGFVGSLTGIGAGATNALIAYDRYNTITRPFEG--RLTQTK-----AIIFICLIWAYTIPWGVLPLLEI-WGRYVPEGFLTSCTFDYLSG--TFDTRLFVASIFTFSYVLPMSLIIYYYSQIVSHVVNHEKSLREQAKKMNVESLRSNQN-----QKDASVEIRIAKAAITVCFLFVASWTPYAV-LALIGAF--------GDKSL--LTPGVTMFPACACKFVACLDPYVYAISHPRYRIELQKRLPWLAITE-----------TL--PA---ENASTCTEQQD
>Nannochorista_philpotti_GADB01001896
----SSPRA-----DTH-PGALAELPGAG--SFATLPLGVAVRGFHFVALIGNGLVI--WVF------SAAKP-LRTPSNVFVVNLAICDFIM-MA-KAPVFIYNT-F--NRGFATGFLGCQIFATMGALSGIGAGVTNACIAYDRYNTIARPFDG--KLTHTK-----AICMLIGIWSYTIPWTALPLFEV-WGRFVPEGYLTSCTFDYLTR--TFDNKLFVAAIFTFSYVLPMSLIIYYYSQIVSHVVNHEKQLREQAKKMNVESLRSNQ------QSSTSAEIRIAKAAITICFLFVASWTPYAV-LALIGAF--------GDKSL--LTPGVTMIPAVTCKFVACIDPYVYAISHPRYRVELQKRVPWLAIKE-----------KE--IS---DTSSNATECSQ
>Apteropanorpa_tasmanica_s4080
--------------------------------------------------------------------------LRTPSNVFVVNLAICDFMM-MA-KTPIFIFNS-F--HRGFATGYLGCQVFAFAGSLSGIGAAITNACIAYDRYNVIARPFDG--KLSHTK-----AVCMVFGIWAYTIPWAVLPLMEF-WGRFVPEGYLTSCSFDYLTD--TPDNHMFVAVIFTFSYFIPMSLIIYYYSQIVSHVVSHEKSLKEQARKMNVESLRSGP------QSSQSAEIRIAKAAITICFLFVASWTPYAV-LALIGAF--------GDKSL--LTPGVTMIPACTCKFVACIDPYVYAISHPRYRVELQKRLPWLAIKE-----------KE--VS---DTASTATDNTQ
>Chorista_australis_s9206
LGWNVPPSE-----LIHIPEHWLSYPEPE--ASMHYLLGLLYIAFMFVAIIGNGLVI--WVF------SAAKP-LRTPSNVFVVNLAICDFMM-MV-KTPIFIFNS-F--QRGFATGHVGCQVFAFIGSLSGIGAAITNACIAYDRYNVIARPFDG--KLSHTK-----ALCMVIGIWAYTVPWAVLPLMEF-WGRFVPEGYLTSCTFDYLMD--TFDNHMFVAVIFTFSYLIPMSLIIYYYSQIVSHVVSHEKSLKEQAKKMNVESLRSGQ------QASQSAEIRIAKAAITICFLFVASWTPYAI-LALIGAF--------GDKSL--LTPGVTMIPACTCKFVACIDPYVYAISHPRYRVELQKRLPWLAIRE-----------KE--VS---DNTSAATENTQ
>Panorpa_vulgaris_C93604
LGWNVPPSE-----LIHIPDHWLSYPEPE--ASMHYLLGLLYVAFMFVALIGNGLVI--WVF------SAAKP-LRTPSNVFVVNLAICDFMM-MI-KTPVFIFNS-F--QRGFATGHLGCQIFAFIGSLSGIGAAITNACIAYDRYNVIARPFDG--KLSHTK-----AICMVIAIWAYTVPWAVLPLTEF-WGRFVPEGYLTSCTFDYLTD--TFDNHMFVAVIFTFSYLIPMSLIIYYYSQIVSHVVNHEKSLKEQAKKMNVESLRSGQ------QNTQSAEIRIAKAAITICFLFVASWTPYAV-LALIGAF--------GDKSL--LTPGVTMIPACTCKFVACIDPYVYAISHPRYRVELQKRLPWLAIKE-----------KE--IS---DSASNVTDNTQ
>Panorpa_communis_2273
LGWNVPPSE-----LIHIPDHWLSYPEPE--ASMHYLLGLLYVAFMFVALIGNGLVI--WVF------SAAKP-LRTPSNVFVVNLAICDFMM-MI-KTPVFIFNS-F--QRGFATGHLGCQIFAFIGSLSGIGAAITNACIAYDRYNVIARPFDG--KLSHTK-----AICMVIAIWAYTVPWAVLPLTEF-WGRFVPEGYLTSCTFDYLTD--TFDNHMFVAVIFTFSYLIPMSLIIYYYSQIVSHVVNHEKSLKEQAKKMNVESLRSGQ------QNTQSAEIRIAKAAITICFLFVASWTPYAV-LALIGAF--------GDKSL--LTPGVTMIPACTCKFVACIDPYVYAISHPRYRVELQKRLPWLAIKE-----------KE--VS---DSASNVTDNTQ
>Panorpa_pryeri_s4026
LGWNVPPSE-----LIHIPDHWLSYPEPE--ASMHYLLGLLYIAFMFVALIGNGLVI--WVF------SAAKP-LRTPSNVFVVNLAICDFMM-MI-KTPVFIFNS-F--QRGFATGHLGCQIFAFIGSLSGIGAAITNACIAYDRYNVIARPFDG--KLSHTK-----ALCMVIAIWAYTVPWAVLPLTEF-WGRFVPEGYLTSCTFDYLTD--TFDNHMFVAVIFTFSYLIPMSLIIYYYSQIVSHVVNHEKSLKEQAKKMNVESLRSGQ------QNSQSAEIRIAKAAITICFLFVASWTPYAV-LALIGAF--------GDKSL--LTPGVTMIPACTCKFVACIDPYVYAISHPRYRVELQKRLPWLAIKE-----------KE--VS---DNTSNVTDSTQ
>Panorpa_trizonata_s1806
LGWNVPPSE-----LIHIPDHWLSYPEPE--ASMHYLLGLLYIAFMFVALIGNGLVI--WVF------SAAKP-LRTPSNVFVVNLAICDFMM-MI-KTPVFIFNS-F--QRGFATGHLGCQIFAFIGSLSGIGAAITNACIAYDRYNVIARPFDG--KLSHTK-----ALCMVIAIWAYTVPWAVLPLTEF-WGRFVPEGYLTSCTFDYLTD--TFDNHMFVAVIFTFSYLIPMSLIIYYYSQIVSHVVNHEKALKEQAKKMNVESLRSGQ------QNSQSAEIRIAKAAITICFLFVASWTPYAV-LALIGAF--------GDKSL--LTPGVTMIPACTCKFVACIDPYVYAISHPRYRVELQKRLPWLAIKE-----------KE--VS---DNTSNVTDSTQ
>Panorpodes_paradoxus_s6502
LGWNVPPSE-----LVHIPEHWLSYPEPE--ASMHYLLGLLYIAFMFVALIGNGLVI--WVF------SAAKP-LRTPSNIFVVNLAICDFMM-MV-KTPVFIYNS-F--LRGFATGHLGCQIFAFIGSLSGIGAAITNACIAYDRYNVIARPFDG--KLSHTK-----AACMVIAIWAYTVPWAILPLMEF-WGRFVPEGYLTSCTFDYLTD--TFDNHMFVAVIFTFSYLIPMSLIIYYYSQIVSHVVNHEKSLKEQAKKMNVESLRSGQ------QSNQSAEIRIAKAAITICFLFVASWTPYAV-LALIGAF--------GDKSL--LTPGVTMIPACACKFVACIDPYVYAISHPRYRVELQKRLPWLAIKE-----------KE--VS---DNTSNVTDATQ
>Harpobittacus_australis_C125631
LAWNVPPSE-----LVHIPEHWLTYKEPE--ASMHYLLGLLYVAFMFVALIGNGLVI--WVF------SAAKP-LRTPSNVFVVNLAVCDFIM-ML-KTPIFIYNS-F--MRGYATGHLGCQIFAFLGSISGIGAAITNACIAYDRYNTIARPFDG--KLTHTK-----ALCMLIGIWAYTVPWAVLPTLEL-WGRFVPEGYLTSCTFDYLTD--TFDNRMFVGVIFTFSYLIPMSLIIYYYSQIVSHVVQHEKALKEQAKKMNVESLRSGQ------QSKESAEIRIAKAAITICFLFVASWTPYAV-LALIGAF--------GDQTL--LTPGVTMIPACTCKFVACLDPYVYAISHPRYRVELQKRVPWLAIKE-----------KE--IS---DTTSNVSDATQ
>Nannochorist_dipteroides_s1018
LGWNVPPHE-----LIHIPEHWLSYPEPE--ASLHYLLGLLYIAFTFVALIGNGLVI--WVF------SAAKP-LRTPSNVFVVNLAVCDFMM-MA-KAPIFIYNT-F--NRGFASGFLGCQIFAVMGSLSGIGAAVTNACIAYDRYNTIARPFDG--KLTHTK-----AICMLIGIWAYAIPWTGLPLFEI-WGRFVPEGYLTSCTFDYLTG--TFDNRLFVAVIFTFSYVLPMSLIIYYYSQIVSHVVNHEKALKEQAKKMNVESLRSNQ------QSSTSAEIRIAKAAITICFLFVASWTPYAV-LALIGAF--------GDKSL--LTPGVTMIPACTCKFVACIDPYVYAISHPRYRVELQKRVPWLAIKE-----------KE--IS---DTSSNATECSQ
>Boreus_hyemalis_s3694
LAWNVPPEE-----LIHIPEHWLTYPEPE--ASVHYLLALLYIVFTFLALTGNGLVI--WVF------SSAKS-LRTPSNIFVINLAICDFMM-MT-KTPIFIYNS-F--TRGFTLGHIGCQIFAFIGSLSGIGAGITNACIAYDRYNCIARPFDG--KLSHTK-----AICMVIGVWAYVLPWGILPLMEI-WGRFVPEGYLTSCTFDYLLD--TFDNHMFVACIFTCSYLIPMSLIIYYYSQIVSHVVAHEKALKEQAKKMNVESLRSNQS-----QSSQSAEIRIAKAAITICFMFVASWTPYAV-LSLIGAF--------GNQAL--LTPGVTMIPACTCKLVACIDPYIYAISHPKYRVELQKRLPWLAISE-----------KV--IS---DNTSNVTENTQ
>Caurinus_tlagu_C76851
LGWNVPAHE-----LVHIQEHWLKYPEPE--ASVHYLLGLVYILFFIIALVGNGLVI--WVF------SSAKS-LQTPSNIFVVNLAICDFMM-MA-KAPIFIYNS-F--TRGFTLGHAGCQVFGFVGSLCGTAAGLTNTCIAYDRYNCITRPFDS--RMTRTK-----ALFMVLGIWVYTVPWGVLPLIEI-WGRFAPEGFLTACSFDYLLD--TFDNHMFVTSMFFFVYVIPMTLIIYYYSQIVGHVIAHEKTLKEQAKKMNVDSLRSNQS-----QSNESAELRIAKAAITICFLYVAAWTPYAV-LSLIGVF--------GDHAL--LAPTVTMVPALCCKLVGCIDPYVYAISHPKYRVELQKRLPWLSINE-----------KE--IS---DNVSSTTDNTQ
>Tribolium_castaneum_UV_XM_965251
LGWNVPKDE-----LIHIPQHWLVYPEPE--ASMHFLLALIYIGFFIMATIGNGLVI--WIF------STSKS-LRTASNMFVVNLAICDFAM-MI-KTPIFIYNS-F--YRGFALGHLGCQIFAFIGSLSGIGAGMTNACIAYDRYTTITRPFDG--KITRTK-----ALVMIIFVWGYTIPWAVMPLLEI-WGRFAPEGFLTACSFDYLTD--TFDNHMFVTSIFICSYVIPMSMIIYFYSQIVSKVFSHEKALREQAKKMNVESLRSNQS----QQASQSAELRIAKAAIAICSLFVASWTPYAV-LALIGAF--------GDQSL--LTPGVTMVPACACKFVACLDPYVYAISHPKYRLELQKRLPWLAIKE-----------TA--AS---ETQSTTTENTT
>Gryllus_bimaculatus_UV_HM363623
LGWNVPAEE-----LIHIPEHWLTFPEPE--AFSHYLLGMLYVAFCAIALVGNGLVI--WVF------SSAKS-LRTPSNVFVINLAICDFIM-ML-KTPIFIYNS-F--NLGFAMGQLGCQIFGFMGSISGIGAATTNACIAYDRYRVIARPFDS--KMSIKG-----ATMLVLLLWTYTLPWAIMPLLEV-WGRFAPEGYLSSCSFDYLTD--TPENNMFVLCIFICSYVIPMSLIIYFYSQIVSHVVNHEKSLKEQAKKMNVDSLRSNQQ-----QNQTSAEIRIAKVAIGICFLFVASWTPYAV-LALIGAF--------GNKTL--LTPGVTMIPACTCKAVACLDPYVYAISHPRYRVELQKRLPWLCIKE-----------QT--AS---DASSVATTTST
>Dianemobius_nigrofasciatus_UV_AB458852
LGWNVPAEE-----LIHIPEHWLTYPAPD--AFSYYILGMLYVAFCFIALIGNGLVI--WVF------SSAKT-LRTPSNIFVINLALYDFIM-ML-KTPIFIYNS-F--NLGFGLGQLGCQIFAFMGSVSGIGAAATNACIAYDRYRVIARPFDS--KMSIKG-----ATLLVLLVWMWALPWAILPLLEI-WGRYAPEGYLTSCSFDYLTD--TPENHMFVLCIFICSYVIPMSLIIYFYSQIVSHVVNHEKALKEQAKKMNVDSLRSNQQ-----QNQTSAEIRIAKVAIGICFLFVASWTPYAV-LALIGAF--------GNKAL--LTPGVTMIPACTCKAVACLDPYVYAISHPRYRAELQKRLPWLCIKE-----------ES--AS---DTTSNATTTST
>Apis_mellifera_UV_AF004169
LGWNVPAEE-----LIHIPEHWLVYPEPN--PSLHYLLALLYILFTFLALLGNGLVI--WIF------CAAKS-LRTPSNMFVVNLAICDFFM-MI-KTPIFIYNS-F--NTGFALGNLGCQIFAVIGSLTGIGAAITNAAIAYDRYSTIARPLDG--KLSRGQ-----VILFIVLIWTYTIPWALMPVMGV-WGRFVPEGFLTSCSFDYLTD--TNEIRIFVATIFTFSYCIPMILIIYYYSQIVSHVVNHEKALREQAKKMNVDSLRSNAN-----TSSQSAEIRIAKAAITICFLYVLSWTPYGV-MSMIGAF--------GNKAL--LTPGVTMIPACTCKAVACLDPYVYAISHPKYRLELQKRLPWLELQE-----------KP--IS---DSTSTTTETVN
>Drosophila_melanogaster_Rh3_M17718
LGWNVPPEE-----LRHIPEHWLTYPEPP--ESMNYLLGTLYIFFTLMSMLGNGLVI--WVF------SAAKS-LRTPSNILVINLAFCDFMM-MV-KTPIFIYNS-F--HQGYALGHLGCQIFGIIGSYTGIAAGATNAFIAYDRFNVITRPMEG--KMTHGK-----AIAMIIFIYMYATPWVVACYTET-WGRFVPEGYLTSCTFDYLTD--NFDTRLFVACIFFFSFVCPTTMITYYYSQIVGHVFSHEKALRDQAKKMNVESLRSNVD-----KNKETAEIRIAKAAITICFLFFCSWTPYGV-MSLIGAF--------GDKTL--LTPGATMIPACACKMVACIDPFVYAISHPRYRMELQKRCPWLALNE-----------KA--PE---SSAVASTSTTQ
>Drosophila_melanogaster_Rh4_M17730
LGWNVPPDQ-----IQYIPEHWLTQLEPP--ASMHYMLGVFYIFLFCASTVGNGMVI--WIF------STSKS-LRTPSNMFVLNLAVFDLIM-CL-KAPIFIYNS-F--HRGFALGNTWCQIFASIGSYSGIGAGMTNAAIGYDRYNVITKPMNR--NMTFTK-----AVIMNIIIWLYCTPWVVLPLTQF-WDRFVPEGYLTSCSFDYLSD--NFDTRLFVGTIFFFSFVCPTLMILYYYSQIVGHVFSHEKALREQAKKMNVESLRSNVD-----KSKETAEIRIAKAAITICFLFFVSWTPYGV-MSLIGAF--------GDKSL--LTPGATMIPACTCKLVACIDPFVYAISHPRYRLELQKRCPWLGVNE-----------KS--GE-ISSAQSTTTQEQQ
>Vanessa_cardui_UV_AF414074
LVDGLEGED-----LAAVPEHWFSYAAPP--ASAHTALALLYCFFTAAALIGNGLVV--FIF------ATTKS-LRTSSNLLILNLAIFDFIM-MA-KAPLFIYNS-A--MRGFATGALGCQIFAVMGSYSGIGAGMTNACIAYDRHSTITRPLDG--RLSRGK-----ALLMIALVWIYATPWSLMPLFKV-WGRFVPEGYLTSCTFDYLSN--TFDTKLFVACIFVCSYVFPMSFIIYFYSGIVKQVFAHEAALREQAKKMNVESLRSNQN-----ASAESAEIRIAKAALTVCFLFVASWTPYGV-MSLIGAF--------GDQQL--LTPGVTMIPAVTCKLVACIDPWVYAISHPKYRQELQRRMPWLQINE-----------PD-------DNASTGTNNTA
>Acyrthosiphon_pisum_UV_XM_001951553.4
MGWNLTPED-----LTHIPEHWLSYPEVR--SLYHYILAFSYTILFCLGVIGNGLVL--WIF------CVSKP-LRTPSNLFVLNLALCDFSM-VL-VLPILIYDS-I--DHKYP-GHLQCQIFALCGSISGIGAGATNAAIAYDRYSTIAKPFEG--RMTYGK-----ALILIICIWIYVLPWCLLPLTEK-WNRFVPEGFLTSCSFDYLTP--TEETKAFVGTMFVICYVIPMSFIIYFYSQIVCHVFNHEKALREQAKKMNVESLRSNQD-----ANAQSAEVRIAKAAITICFLFVAAWTPYAV-VAMIGAF--------GDQSL--LTPIASMLPAVFAKTVACFDPYVYAISHPKYRLELSKRVPCLGITE-----------KP--LA-TSDTQSITTAA--
>Triops_granarius_RhC_AB293430
LGQYTPKDY-----MDYVHPHWQTFEAPN--PFLHYLLGVLYIGFMFCALVGNGVVI--WIF------SSAKS-LRTPSNMFVINLAVLDFIM-MM-KTPVFIVNS-F--NEGPIWGKFGCDMFALMGSYSGIGGAMTNAAIAFDRYRTIARPFDG--KLSRGK-----VLTICAGIWLWATPFSLMPLFGI-WGRFVPEGFLTTCSFDYMTE--TSSIRWFVGCVFTYSYIIPLGLIVYYYSKIVGHVQEHERILREQARKMNVESLRSGRD-----HQEKSAEIRIAKVAIGLSLMFVVAWTPYAL-VALIAAF--------GNRAV--LTPLVSMIPACCCKAVACIDPWIYAINHPRYRLELQKRMPWFCVHE-----------PE--PE-IIDNSSAITEKTS
>Anopheles_gambiae_AGAP010089
LGWNLPPEE-----QYLVHDHWKGFPSPP--YYMHLMLAMIYFVLMNTSLIGNGIVL--WIF------GTSKS-LRNGSNMFIINLAIFDLLM-MC-EMPMFLVNS-F--SERLVGYGVGCSVYAALGSMSGIGGAISNAVIAFDRYRTISNPLDG--RLSRVQ-----AGLLICLTWLWTMPFTLLPLFEI-WGRYIPEGYLTTCSFDYLTD--DPDTRVFVGCIFTWAYVIPMIFICYFYARLFGHVRQHEMMLKNQARKMNVESLTANRS-----EKAQAVEMRIAKAAFTIFFLFVCAWTPYAI-VTMIGAF--------GDRTM--LTPFVTMVPAVCCKIVSCLDPWVYAISHPKYRQELERRLPWMGIKE-----------AD-------DSVSTTES---
>Nannochorista_philpotti_GADB01024620
----------------------------------------------------------------------------------------------------------------------------------------------------------------------------------------------KI-WGRYVPEGFLTTCSFDYLTD--DSDTRVFVASIFTWAYAIPMCLILFFYTQLFFHVRGHERMLKEQAKKMNVKSLVSNQD------PNRSAEMRIAKVAFTIFFLFVCSWTPYAV-ITMMGAF--------GNREL--ITPLSTMIPAVACKIVSCLDPWIYA----------------------------------------------------
>Chorista_australis_s6001
LGWNIPAEH-----SALVHPHWRGYEAPP--KFLHYALALLYFILMALSITGNGIVI--WIF------STSKS-LKTASNMFIVNLAIFDLLM-ML-EMPMFIANS-F--SQRLLGYETGCDIYAVFGSLSGMGGAITNAVIAFDRYKTISSPLDG--RISKTQ-----AAILIGFTWMWTIPFTVLPLFKI-WGRYIPEGFLTTCSFDYLTD--DSDTRVFVASIFTWSYVIPMLLILFFYGQLFQQVRGHERMLKDQAKKMNVKSLVSNQD------PNRSVELRIAKVAFTIFFLFICSWTPYAV-ITMTGAF--------GNREL--ITPLSTMIPAICAKIVSCLDPWVYAINHPRYRAELTKRVPWLGVRE-----------VD--TA--SDTSSQVTAAST
>Panorpa_communis_8324
LGWNIPPEH-----SELVHPHWRGYEAPA--KFMHYALALLYLILMALSVTGNGIVV--WIF------STSKS-LKTASNMFIVNLAIFDLLM-ML-EMPMFIANS-F--SQRLLGYETGCDVYAVLGSLSGMGGAITNAVIAYDRYKTISCPLDG--RLSKTQ-----AAILIGFTWIWTVPFTVLPLFKI-WGRYVPEGFLTTCSFDYLTD--DSDTRVFVASIFTWSYVIPMLLILFFYSQLFQQVRGHERMLKEQAKKMNVKSLVSNQD------PNRSAEIRIAKVAFTIFFLFVCSWTPYAV-VTMMGAF--------GNREL--ITPLSTMIPAICAKIVSCLDPWVYAINHPRYRAELTKRVPWLGVRE-----------SD--TS---DSVSQGTTASS
>Panorpa_vulgaris_s4047
LGWNIPPEH-----SELVHPHWRGYEAPA--KFMHYALALLYLILMALSVTGNGIVV--WIF------STSKS-LKTASNMFIVNLAIFDLLM-ML-EMPMFIANS-F--SQRLLGYETGCDVYAVLGSLSGMGGAITNAVIAYDRYKTISCPLDG--RLSKTQ-----AAILIGFTWIWTVPFTVLPLFKI-WGRYVPEGFLTTCSFDYLTD--DSDTRVFVASIFTWSYVIPMLLILFFYSQLFQQVRGHERMLKEQAKKMNVKSLVSNQD------PNRSAEIRIAKVAFTIFFLFVCSWTPYAV-VTMMGAF--------GNREL--ITPLSTMIPAICAKIVSCLDPWVYAINHPRYRAELTKRVPWLGVRE-----------SD--TS---DSVSQGTTASS
>Panorpa_trizonata_s4565
LGWNIPAEH-----SELVHPHWRGYEAPP--KFMHYALALLYLMLMALSITGNGIVV--WIF------STSKS-LKTASNMFIVNLAIFDLLM-ML-EMPMFIANS-F--SQRLLGYETGCDVYAVLGSLSGMGGAITNAVIAYDRYKTISCPLDG--RLSKTQ-----AAILIGFTWLWTVPFTVLPLFKI-WGRYVPEG----------TD--DSDTRVFVACIFTWSYCIPMALILFFYSQLFQQVRGHERMLKEQAKKMNVKSLVSNQD------PNRSAEIRIAKVAFTIFFLFICSWTPYAV-VTMMGAF--------GNREL--ITPLSTMIPAICAKIVSCLDPWVYAINHPRYRAELTKRVPWLGVRE-----------AE--TS---DSVSQGTTASS
>Panorpa_pryeri_s6547
LGWNIPAEH-----SELVHPHWRGYEAPP--KFMHYALALLYLMLMALSITGNGIVV--WIF------STSKS-LKTASNMFIVNLAIFDLLM-ML-EMPMFIANS-F--SQRLLGYETGCDVYAVLGSLSGMGGAITNAVIAYDRYKTISCPLDG--RLSKTQ-----AAILIGFTWLWTIPFTVLPLFKI-WGRYVPEGFLTTCSFDYLTD--DSDTRVFVACIFTWSYCIPMALILFFYSQLFQQVRGHERMLKEQAKKMNVKSLVSNQD------PNRSAEIRIAKVAFTIFFLFICSWTPYAV-VTMMGAF--------GNREL--ITPLSTMIPAICAKIVSCLDPWVYAINHPRYRAELTKRVPWLGVRE-----------AD--TS---DSVSQGTTASS
>Panorpodes_paradoxus_C136110
LGWNIPAEH-----SDLVHPHWRSYEAPP--KFMHYALALLYLMLMAISVTGNGIVV--WIF------STSKS-LKTASNMFIVNLAVFDLLM-MV-EMPMFIANS-F--SQSLLGYQTGCDIYAVLGSLSGMGGAITNAVIAYDRYKTISCPLDG--RLSKTQ-----AAILIAFTWIWTIPFTVLPLFKI-WGRYVPEGFLTTCSFDYLTD--DSDTRVFVASIFTWSYVIPMTLILFFYSQLFQQVRGHERMLKEQAKKMNVKSLVSNQD------PNRSAEIRIAKVAFTIFFLFVCSWTPYAV-VTMMGAF--------GNREL--LTPLSTMIPAICAKIVSCLDPWVYAINHPRYRAELTKRVPWLGVRE-----------AD--TS---DSVSQGTTASN
>Harpobittacus_australis_C128023
LGWNIPPEH-----SALVHPHWKGYEAPP--KFMHYALALLYTILMFMSITGNGIVV--WIF------STSKS-LKTASNMFIVNLAIFDLLM-ML-EMPMFIANS-F--SQRLLGYETGCDIYAVLGSLSGMGGAITNAVIAYDRYKTISSPLDG--RLSRTQ-----AAILIAFTWIWTIPFTVLPLFKI-WGRYTTEGFLTTCSFDYLTD--DTDTRVFVMCIFTWSYAIPMLLITFFYSQLFVQVRGHERMLKEQAKKMNVKSLVSNQD------PNRSAEIRIAKVAFTIFFLFVCSWTPYAV-ITMMAAF--------GNREL--ITPLATMVPAICAKVVSCLDPWVYAINHPKYRAELTKRVPWLGVRE-----------AE--TS---DTISQGTNASN
>Boreus_hyemalis_C179726
LGWNIPAEH-----SSMVHPHWRGYEAPP--KYMHYGMALLYLILMTFSLLGNGIVI--WIF------STSKS-LRSASNMFVVNLAVFDLMM-ML-EMPMFIANS-F--TQNLIGYQLGCDIYAVLGSFSGIGGAITNAVIAYDRYKTISCPLDG--RLSRTQ-----AAILIGFTWIWATPFTVMPLFRI-WGKFVPEGFLTTCSFDYLTD--DSDTKVFVACIFAWSYCIPMTLITFFYSQLFQQVREHERMLKDQAKKMNVKSLVSNQD------PNRSVEIRIAKVAFTIFFLFVCSWTPYAV-VTMIGAF--------GNREL--LSPLSTMIPAVSAKIVSCLDPWVYAINHPRYRAELQKRVPWLGVRE-----------PD---A---DSVSVGTNATT
>Caurinus_tlagu_C77029
LGWNLPAEH-----GSLVHPHWRGFEAPP--KYMHYGLAMIYFVLMSLSLVGNGIVV--WIF------STSKS-LRSASNMFVVNLAIFDLMM-ML-EMPMFIANS-F--SQRLLGYELGCNVYAMLGSFSGIGGAITNAVIAYDRYKIISCPLDG--RLTRTQ-----ASILIAFTWIWATPFTVLPWFRI-WGKFVPEGFLTTCSFDYLTD--DSDTRVFVACIFAWSYCIPMCLLVFFYSQLFKHVRLHEQMLKDQAKKMNVKSLVSNQD------ANRCVEIRIAKVAFTIFFLFVCSWTPYAV-VTLLGAF--------GNRHL--LTPLATMIPAVTAKVVSCLDPWVYAINHPRYRAELQKRVPWLGVRE-----------PE--VS---DASSQVTTASS
>Gryllus_bimaculatus_Blue_HM363622
LGWNIPAEH-----IELVHPHWRGYETPS--KFWHFGFAFMYFCIMVMSCLGNGIVL--WIF------GTTKS-LRTPSNMFVVNQALLDMLM-MI-EMPLFVLNSLF--YQRPIGWEVGCDIYALLGSVSGIGSAINNAAIAYDRYRTIAFPLDG--RLQFGH-----AMAFILGTWVWAMPFSLLPLLRV-WGRYVPEGFLTTCSFDYLTD--DEDTRVFTASIFVWSYAFPLCLIIFFYCKLFNQVRFHEKMLKDQARKMNVKSLQTNQD-----AEQKSVEIRIAKVAFTIFFLFLCSWTPYAT-VAMIGAF--------GNRAL--LTPMSTMIPALTAKIVSCIDPWIYAINHPRFRGELLRRAPWFGVKE-----------IN--PS---DVGSVTTDRTT
>Dianemobius_nigrofasciatus_Blue_AB291232
LGWNIPAEH-----IELVHSHWRGYEAPS--KYWHYWFAFMYFCIMIMSCLGNGIVL--WIF------ATTKS-LRTPSNMFVVNQALLDLLM-MI-EMPMFVLNSLF--YQRPIGWEMGCDIYALLGAVSGIGSAINNAAIAYDRYRTISFPLDG--RLQFGH-----ALAFIVGVWSWAMPFSLLPLLKV-WGRYVPEGLLTTCSFDYLTD--DEDTKVFTASIFTWSYAFPLCLIVFFYCKLFKQVRLHEKMLQEQARKMNVKSLQTNQD-----VAQKSVEIRIAKVAFTIFFLFLCSWTPYAT-VAMIGAF--------GNRAL--LTPMSTMIPALFSKIVSCIDPWIYAINHPRFRGELLKRAPWFGVEE-----------LK--SS---DVSSIGTDRTT
>Vanessa_cardui_Blue_AY613987
LGWNIPEDH-----QDLVHEHWRNFPAVS--KYWHYGLAFIYTILMLASVSGNGIVI--WIF------STSKS-LRSASNMFVINLAVFDLMM-ML-EMPMLVVNS-F--YQRLLGYQLGCDIYAVLGSLSGIGGAMTNAIIAFDRYKTISSPLDG--RLNRVQ-----ASLLILFSWLWALPFTFLPAFRV-WGRYVPEGFLTTCSFDYMTD--DQDTKIFVMCIFVWSYVIPMTFICCFYSKLFGAVRLHERMLKEQAKKMNVKSLAANKE-----DSGKSIEIRIAKVAFTIFFLFLYSWTPYAF-VTMTGAF--------GDRGL--LTPVATMVPAVCAKIVSCIDPWVYAINHPRYRAELQKRLPWMGVRE-----------AD--P----DSVSSASGATA
>Schistocerca_gregaria_Lw2_X80072
LGWNVPTEH-----LDLVHPHWRSFQVPN--KYWHFGLAFVYFMLMCMSSLGNGIVL--WIY------ATTKS-IRTPSNMFIVNLALFDVLM-LL-EMPMLVVSSLF--YQRPVGWELGCDIYAALGSVAGIGSAINNAAIAFDRYRTISCPIDG--RLTQGQ-----VLALIAGTWVWTLPFTLMPLLRI-WSRFTAEGFLTTCSFDYLTD--DEDTKVFVGCIFAWSYAFPLCLICCFYYRLIGAVREHEKMLRDQAKKMNVKSLQSNAD-----TEAQSAEIRIAKVALTIFFLFLCSWTPYAV-VAMIGAF--------GNRAA--LTPLSTMIPAVTAKIVSCIDPWVYAINHPRFRAEVQKRMKWLHLGE-----------DA--RSSKSDTSSTATDRTV
>Apis_mellifera_Blue_AF004168
LGWNVPPEY-----SDLVHPHWRAFPAPG--KHFHIGLAIIYSMLLIMSLVGNCCVI--WIF------STSKS-LRTPSNMFIVSLAIFDIIM-AF-EMPMLVISS-F--MERMIGWEIGCDVYSVFGSISGMGQAMTNAAIAFDRYRTISCPIDG--RLNSKQ-----AAVIIAFTWFWVTPFTVLPLLKV-WGRYTTEGFLTTCSFDFLTD--DEDTKVFVTCIFIWAYVIPLIFIILFYSRLLSSIRNHEKMLREQAKKMNVKSLVSNQD------KERSAEVRIAKVAFTIFFLFLLAWTPYAT-VALIGVY--------GNREL--LTPVSTMLPAVFAKTVSCIDPWIYAINHPRYRQELQKRCKWMGIHE-----------PE-TTS---DATSAQTEKIK
>Drosophila_melanogaster_Rh5_U67905
MGHGYPAEY-----QHMVHAHWRGFREAP--IYYHAGFYIAFIVLMLSSIFGNGLVI--WIF------STSKS-LRTPSNLLILNLAIFDLFM-CT-NMPHYLINA-T--VGYIVGGDLGCDIYALNGGISGMGASITNAFIAFDRYKTISNPIDG--RLSYGQ-----IVLLILFTWLWATPFSVLPLFQI-WGRYQPEGFLTTCSFDYLTN--TDENRLFVRTIFVWSYVIPMTMILVSYYKLFTHVRVHEKMLAEQAKKMNVKSLSANAN-----ADNMSVELRIAKAALIIYMLFILAWTPYSV-VALIGCF--------GEQQL--ITPFVSMLPCLACKSVSCLDPWVYATSHPKYRLELERRLPWLGIRE-----------KH--AT---SGTSGGQESVA
>Hasarius_adansoni_Rh3_AB251848
NGWNAAPD-------ILVPDYWKQFRAPA--PYLHYILGCLYICLMSVALIGNAIVI--YIF------SVSKS-LRTPTNMFVIGLAMADLLM-MS-KTPVFIYNC-F--HLGPVFGQLGCDIYAIVGTYSGIGSAFCNAVIAYDRYRVIVHPFSK-SGMTMTK-----AIAILVIVYLYITPFAILPALKI-WSRFVPEGFLTSCSSDFYMQ--DFNGRSYIVGTWFFGWFIPVAAIIFFYAQIFLAVKDHEEKIKEQARKMNVDSFRSNEA-----LKNSSAEVRIAKTAMCVVLLFLTSWVPYIL-VAFIAGF--------SDPKLKRVTPVISMIPAMTIKGSACFDPFFYALSHPRYRLELQNKLPWLCINE--KAE-----ASG-PAD---DSVSKTTEHVA
>Anopheles_gambiae_AGAP001161
VVDKVPPEM-----LHMVDAHWYQFPPMN--PLWHSILGFAIFVLGVVSIIGNGCVI--YIF------TNTKA-LRTPSNLLVVNLAFSDFLM-MFTMAPPMVINC-W--HETWVFGPFACELYAMLGSLFGCASIWTMTMIAFDRYNVIVKGLAG-KPMTNNG-----ALLRILGIWAFSLLWTLAPLFG--WNRYVPEGNMTACGTDYLSQ--DFTSRSYILIYSGFVYYLPLFSIIYSYIYIIQAVSAHEKNMREQAKKMNVASLRSQEA-----Q-NTSTEMKLAKVALVTISLWFMAWTPYLV-INYTGIF--------KA-AP--ISPLATIWGSLFAKANAVYNPIVYGISHPKYRAALYQKFPSLSCQD----------NS--D-----DGQSVASAATG
>Anopheles_gambiae_AGAP012985
VVDKVPPEM-----LHMVHPHWNQFPPMN--PLWHSILGFAIFMLGMISMTGNGCVM--YIF------TNTKS-LRTPSNLLVVNLAFSDFFM-MFTMGPPMVINC-W--HETWTFGPFACELYAMLGSLFGCASIWTMTMIAFDRYNVIVKGLAG-KPMTNNG-----ALLRILGVWVFALFWTLAPLFG--WNRYVPEGNMTACGTDYLTQ--TWLSRSYIIIYAIFVYWLPLLTIIYSYTFILKAVSAHEKNMREQAKKMNVASLRTQEA-----Q-NTSTEMKLAKVALVTISLWFMAWTPYLV-INFTGIF--------KA-AP--ISPLATIWGSLFAKANAVYNPIVYGISHPKYRAALYQKFPSLSCQD----------APV-D-----DGQSVASGATQ
>Xenopsylla_cheopis_11602
VVDKVPPEM-----LHMVDVHWYQFPPMN--PMWHSILGFVIGVLGIISFIGNGMVI--YIF------TSTKQ-LRTPSNLLVINLAVSDFLM-MFWMSPPMVINC-Y--YETWILGPFMCELYGMFGSLCGCVSIWTMTMIAFDRYNVIVKGLAA-KPLTNKG-----AILRILGVWVSSGLWGIAPFFG--WNRYVPEGNMTACGTDYLTK--DWFSRSYILVYSIFVYYLPLFCIIYSYFFIVHAVAEHEKSMREQAKKMKVASLRSSGSGAPGTS-EKSAEIKLAKVALMTIALWFFAWTPYLV-INYTGIF--------ET-FT--ISPLATIWGSLFAKANAVYNPIVYGISHPKYRAALFKKFPSLMCAP----------EPQ-PEV---DLQSLASGVTA
>Oropsylla_silantiewi_GAWY01023024
VVDKVPPEM-----LHMVDVHWYQFPPMN--PMWHSILGFVIGMLGVISFIGNGMVI--FIF------TSTKQ-LRTPSNLLVINLAVSDFLM-MFWMSPPMVINC-Y--YETWILGPLMCELYGMFGSLCG------------------------------------------------------------------------------------------------------------------------------------------------------------------------------------------------------------------------------------------------------------------------------------
>Archaeopsylla_erinacei_GABB01000536.1
VVDKVPPEI-----LHMVDVHWYQFPPMN--PMWHSILGFVIGLLGVISFIGNGMVI--YIF------TSTKQ-LRSPSNLLVINLAVSDFLM-MFWMSPPMVINC-Y--YETWILGPLMCELYGMFGSLCGCVSIWTMTMIAFDRYNVIVKGLAA-KPLTNKG-----SVLRILGVWIASALWGIAPFFG--WNRYVPEGNMTACGTDYLNK--DWFSRSYILVYSIFVYYLPLFCIIYSYFFIVRAVAEHEKSMREQAKKMKVASLRSSGSGA-GAN-DKSAEFKLAKVALMTIALWFFAWTPYLV-INYTGIF--------ET-FT--ISPLATIWGSLFAKANAVYNPIVYGISHPKYRAALFKKFPSLMCAP----------EPQ-PEV---DLQSLASGVTA
>Jellisonia_AY722623
----------------------------N--PLWHSILGFVIGLLGVISFLGNGMVI--FIF------TSTKQ-LRTPSNLLVINLAVSDFLM-MFWMSPPMVINC-Y--YETWILGPLMCELYGMFGSLCGCVSIWTMTLIAFDRYNVIVKGLAA-KPLTNKG-----SILRILLVWASSAMWCIFPFFG--WNRYVPEGNMTACGTDYLNK--EWFSRSYILVYSVFVYYLPLICIIYSYFFIVRAVAEHEKSMREQAKKMKVASLRSSGSGAPGAN-DKSAEFKLAKVALMTIALWFFAWTPYLV-INYTGIF--------ET-AT--ISPLATIWGSL------------------------------------------------------------------
>Ctenophthalmus_agyrtes_AY722624
----------------------------N--PLWHSILGFVIGVLGVISFVGNGMVI--YIF------TSTRQ-LRSPSNLLVINLAMSDFLM-MFWMSPPMVINC-Y--YETWILGPLMCELYGMFGSLCGCVSIWTMTMIAFDRYNVIVKGLAA-KPLTNKG-----AILRILAVWLSSTLWCICPFF?--????????????????????--????????????????????????????????????????????????KVASLRSSGAGAPGAN-DKSAEFKLAKVALMTIALWFFAWTPYLV-INYTGIF--------ET-AT--ISPLATIWGSL------------------------------------------------------------------
>Pulex_irritans_AY722621
----------------------------N--PMWHSTLGFVMGLLGIISFIG?GMVI--FIF------TSTKQ-LRTPSNLLVINLAVSDFLM-MFWMSPPMVINC-Y--YETWILGPLMCELNGLFGSLCGCVCIWTMAMIAFDRYNVIVKGLAA-KPLTNKG-----AILRILFVWTVSALWSIAPLFG--WNRYVPEGNMT?CGTDYLTK--NWFSRSYIIVYSIFVYYLPLFSIIYAYFFIVRTVAEHEKNMREQAKKMKVASLRSSGSGAGGAG-DKSAE?KLAKVALMTIALWFFAWTPYLV-INYTGIF--------ET-FT--LSPLATVWGSV------------------------------------------------------------------
>Uropsylla_tasmanica_AY722622
--------------------------------------------------------------------------------------------------------------------------------------------------------GLAA-KPLTNKG-----AILRILAIWLTSVFWCVSPIFG--WNRYVPEGNMTACGTDYLTK--DWFHRSYILVYSFFVYFLPLFCIIYSYFFIVRAVAEHEKS????????KVASLRSSGSGAPGSN-EKSAEIKLAKVALMTIALWFFAWTPYLA-INYTGIF--------ET-AT--ISPLATIWGSV------------------------------------------------------------------
>Oropsylla_silantiewi_GAWY01002314
------------------------------------------------------------------------------------------------------------------------------------CLAYYNNKITIFH-----YKGLAA-KPLTNKG-----SILRILLVWASSITWSILPIFG--WNRYVPEGNMTACGTDYHNK--EWFSRSYILVYSVFVYYLPLFCIIYSYFFIVRAVAEHERSMREQAKKMKVASLRSSGSGAPGSN-DKSAEFKLAKVALMTIALWFFAWTPYLV-INYTGIF--------ET-AN--ISPLGSIWGSLFAKANAVYNPIVYGVSHPRYRAALFKRFPSLLCAP----------EAQ-PEV---DLQSLASGVTA
>Nannochorista_philpotti_GADB01000862
VVDKVPPEM-----LHMVDAHWYQFPPMN--PLWHGLLGFVIGVLGFISVVGNGMVV--YIF------TTTKP-LRTPSNLLVVNLAFSDFLM-MFCMSPPMVINC-Y--YETWVLGPFMCEIYAMFGSLYGCVSIWTMTVIAFDRYNVIVKGLSA-KPMTSNG-----ALLRIFGVWMFAVLWTVFPLFG--WNRYVPEGNMTACGTDYLSK--DWLSRSYILVYSVFVYYMPLLLIIYSYFYIVQAVSAHEKNMREQAKKMNVASLRSSEG-----A-DKSAECKLAKVALMTISLWFFAWTPYLV-INYTGVF--------ES-AP--ISPLATIWGSVFAKANAVYNPIVYGISHPRYRAALYKRFPALSCSG----------TPE-A-----DGASVASGVTN
>Nannochorista_dipteroides_C143921
VVDKVPPEM-----LHMVDAHWYQFPPMN--PLWHGLLGFVIGVLGFISVIGNGMVV--YIF------TTTKP-LRTPSNLLVVNLAFSDFLM-MFCMSPPMVINC-Y--YETWVLGPLMCEIYAMFGSLYGCVSIWTMTMIAFDRYNVIVKGLSA-KPMTSNG-----ALLRILGIWLFAVLWTAFPFFG--WNRYVPEGNMTACGTDYLTK--DWFSRSYILVYSVFVYYMPLLLIIYSYFYIVQAVSAHEKNMREQAKKMNVASLRSSEG-----A-DKSAECKLAKVALMTISLWFFAWTPYLV-INYTGVF--------ES-AP--ISPLATIWGSVFAKANAVYNPIVYGISHPRYRAALYKRFPALSCSS----------APE-A-----DGASVASGVTN
>Apteropanorpa_tasmanica_C82489
VVDKVPPEM-----LHMIDAHWYQYPPMN--PLWHGLLGFVIGVLGVISVTGNAMVV--YIF------TSTKP-LRTPSNLLVVNLAFSDFLM-MFTMSPPMVINC-Y--FETWVFGPFMCEVYAMLGSLFGCTSIWTMTIIAFDRYNVIVKGLAA-KPMTSNG-----ALLRILAVWLFALLWTLFPMFG--WNRYVPEGNMTACGTDYMTQ--EWFSKSYILVYSFWVYYLPLFMIIYSYYFIIEAVSAHEKSMREQAKKMNVASLRSSEA-----A-NTSAECKLAKVALMTISLWFFAWTPYLV-INYAGIF--------QS-IS--ISPLATIWGSVFAKANAVYNPIVYGISHPRYRAALYKRFPALSCAP----------SAD-L-----DSASVASGVTN
>Chorista_australis_C137380
VVDKVPPEM-----LHMVDSHWYQYPPMN--PLWHGLLGFTIGVLGVISVIGNGMVV--YIF------TTTKP-LRTPSNLLVVNLAFSDFLM-MFTMSPPMVINC-Y--HETWVFGPFMCEVYAMLGSLFGCASIWTMTLIAFDRYNVIVKGLAA-KPMTSNG-----ALLRILAVWAFALMWTLFPMFG--WNRYVPEGNMTACGTDYLTQ--DTFSKSYILVYSIFVYYSPLFLIIYSYFFIIQAVSAHEKSMREQAKKMNVASLRSSEA-----A-NTSAECKLAKVALMTISLWFFAWTPYLV-INYAGIF--------QS-IS--ISPLATIWGSLFAKANAVYNPIVYGISHPRYRAALYKRFPSLSCAP----------SAE-G-----DSASVASGVTN
>Panorpa_pryeri_C125485
VVDKVPPEM-----LHMVDSHWYQYPPMN--PLWHGLLGFTIGVLGVISIIGNGMVV--YIF------TSTKP-LRTPSNLLVVNLAFSDFLM-MFTMAPPMVINC-Y--YETWVFGPFMCEVYAMCGSLFGCISIWTMTLIAFDRYNVIVKGLAA-KPMTSNG-----ALLRIFGVWAFSLMWTLFPMFG--WNRYVPEGNMTACGTDYLNQ--EWLSKSYILVYSIFVYYSPLFMIIYSYFFIIQAVSAHEKSMREQAKKMNVASLRSSEA-----A-NTSAECKLAKVALMTISLWFFAWTPYLV-INYAGIF--------QS-IS--ISPLATIWGSLFAKANAVYNPIVYGISHPKYRAALYKRFPSLSCAP----------SSE-G-----DATSVASGATN
>Panorpa_japonica_AY722619
----------------------------N--PLWHGLLGFTIGV?GVISIIGNGMVV--YIF------TSTKP-LRTPSNLLVVNLAFSDFLM-MFTMAPPMVINC-Y--YETWVFGPFMCEVYAMCGSLFGCISIWTMTLIAFDRYNVIVKGLAA-KPMTSNG-----ALLRIFGVWAFSLMWTLFPMFG--WNRYVPEGNMTACGTDYLNQ--EWLS?SYILVYSIFVYYSPLFMIIYSYFFIIQAV?AHEKSMREQAKK?NVASLRSSEA-----A-NTSAECKLAKVALMTISLWFFAWTPYLV-INYAGIF--------QS-IS--ISPLATIWGSL------------------------------------------------------------------
>Panorpa_trizonata_C131861
VVDKVPPEM-----LHMVDSHWYQYPPMN--PLWHGLLGFTIGVLGVISIIGNGMVV--YIF------TSTKP-LRTPSNLLVVNLAFSDFLM-MFTMAPPMVINC-Y--YETWVFGPFMCEVYAMCGSLFGCISIWTMTLIAFDRYNVIVKGLAA-KPMTSNG-----ALLRIFGVWAFSLMWTLFPMFG--WNRYVPEGNMTACGTDYLNQ--EWLSKSYILVYSIFVYYSPLFMIIYSYFFIIQAVSAHEKSMREQAKKMNVASLRSSEA-----A-NTSAECKLAKVALMTISLWFFAWTPYLV-INYAGIF--------QS-IS--ISPLATIWGSLFAKANAVYNPIVYGISHPRYRAALYKRFPSLSCAP----------SAE-G-----DATSVASGATN
>Panorpa_lewisi_AY722620
----------------------------N--PLWHGLLGFTIGVLGVISIIGNGMVV--YIF------TSTKP-LRTPSNLLVVNLAFSDFLM-MFTMAPPMVINC-Y--YE?WVFGPFMCEVYAMCGSLFGCISIWTMTLIAFDRYNVIVKGLAA-KPMTSNG-----ALLRIFGVWAFSLMWTLFPMFG--WNRYVPEGN?TACGTDYLNQ--EWFSKSYILVYSIFVYYSPLFMIIYSYFFIIQAVSAHEKSMREQAKKMNVASLRSSEA-----A-NTSAECKLAKVALMTISLWFFAWTPYLV-INYAGIF--------QS-IS--ISPLATIWGSL------------------------------------------------------------------
>Panorpa_gracilis_AY722615
---------------------------------------------------------------------------------------------------------------------------------------------------------LAA-KPMSSNG-----ALLRIFAVWAFALMWTLFPMFG--WNRYVPE?NMTACGTDYLNQ--EWFSKSYILVYSVFVYYAPLFLIIYSYFFIIQAVSAHEKSMREQAKKMNVASLRSSEA-----A-NTSAECKLAKVALMTISLWFFAWTPYLV-INYAGIF--------Q?-IS--ISPLATIWGSL------------------------------------------------------------------
>Panorpa_arakavae_AY722618
----------------------------N--PLWHGLLGFTIGVLGVISVMGNGMVV--YIF------TSTKP-LRTPSNLLVVNLAFSDFLM-MFTMAPPMVVNC-Y--NETWVFGPFMCEVYAMCGSLFGCISIWTMTLIAFDRYNVIVKGLAA-KPMSSNG-----ALLRIFAVWAFALMWTLFPMFG--WNRYVPEGNMTACGTDYLTQ--EWFSKSYILVYSVFVYYAPLFLIIYSYFFIIQAVSAHEKSMREQAKKMNVASLRSSEA-----A-NTSAECKLAKVALMTISLWFFAWTPYLV-INYAGIF--------QS-IS--ISPLATIWGSL------------------------------------------------------------------
>Panorpodes_paradoxus_s9770
VVDKVPPEM-----LYMVDSHWYQYPPMN--PLWHGLLGFAICVLGLISVMGNGMVV--YIF------TTTKH-LRTPSNLLVINLAFSDFLM-MFCMSPPMVVNC-Y--HETWVFGPFMCEVYAMLGSLFGCTSIWTMTMIAFDRYNVIVKGLAA-KPMSING-----AILRILGIWAFALMWTLFPMFG--WNRYVPEGNMTACGT------------XYILVYSVFVYYAPLFLIIYSYFFIIQAVSAHEKSMREQAKKMNVASLRSSEA-----A-NTSAECKLAKVALMTISLWFFAWTPYLV-INYAGIF--------QS-IS--ISPLATIWGSVFAKANAVYNPIVYGISHPKYRAALYKRFPALACAP----------TAE-G-----DSTSVASGATN
>Harpobittacus_australis_s1065
VVDRVPPEM-----LHLVDPHWYQFPPMN--PLWHGLLGFAIGVLGFISVVGNGMVV--FIF------TCTKH-LRTPSNLLVVNLAFSDLLM-MATMSPPMVINC-Y--NETWVLGPFMCELYGMFGSLFGCVSIWTMTLIAFDRYNVIVKGLAA-KPMTSNG-----ALLKIAGVWLFSVGWTIAPLFG--WNRYVPEGNMTACGTDYLTK--DWVSRSYILVYSVFVYYAPLFLIIYSYYFIIQAVSAHEKSMREQAKKMNVASLRSSEA-----S-NTSAECKLAKVALMTISLWFFAWTPYLI-INYAGIF--------ES-AN--ITPLATIWGSLFAKANAVYNPIVYGISHPRYRAELYKRFPSLACNS----------GNEGG-----DATSVASGATG
>Boreus_hyemalis_C177846
VVDKVPPEM-----LYLVDSHWYQFPPMN--PLWHGLLGFVIAVLGIISVIGNGMVV--YIF------SSTKP-LRTPSNLLVINLAFSDFLM-MFTMSPPMVINC-Y--YETWVLGPFMCELYAMFGSLFGCVSIWTMTAIAFDRYNVIVKGLAA-EPMTSKG-----ALLRIFGIYMFCLIWTLGPMFG--WNRYVPEGNMTACGTDYLSK--EWLSRSYILCYSTFVYFTPLFMIIWSYYYIISAVSAHEKSMREQAKKMNVASLRTTDA-----A-NTSAECKLAKVALMTISLWFFAWTPYLL-INYAGIF--------EL-AP--LTPLSTIWGSVFAKANAVYNPIVYGISHPRYRAALYKRFPALSCAP----------AAD-A-----ETQSTVSGVTN
>Caurinus_tlagu_s3195
VVDKVPPEM-----LYLVDPHWYQFPPMN--PLWHGLLGFVIGVLGVISVVGNGMVV--FIF------T-----------XLVINLAFSDFLM-MFTMSPPMVINC-Y--YETWVLGPFMCELYAMFGSLFGCVSIYSMVLIAFDRYNVIVKGLSA-DPMTSKG-----AMVRIFCAWMLALVWTLAPMFG--WNRYVPEGNMTACGTDYLTQ--DFFSKSYILCYSCFVYFGPLFTIIYSYFFIIQAVSAHEKSMRDQAKKMNVASLRSSEA-----S-STSAECKLAKVALMTISLWFFAWTPYLV-INYAGMY--------GG-SP--ISPLATIWGSVFAKANAVYNPIVYGISHPKYRAALYKRFPALSCSS----------APE-G-----ETASVVSGVTN
>Chorista_australis_C139150
VVDKVPLDM-----LHLVDSHWFQFPPMN--PLWHGILGFVMVILGFMSWTGNGVVI--YIF------STTRV-LRTPSNLLVVNLAFSDFLM-MVVMSPPMVINC-Y--NETWVLGPLMCEIYAMCGSLFGCASIWTMTFIALDRYNVIVKGMAA-KQMTIKT-----ALYRIILIWVFALMWTIAPCLG--WNRYVPEGNMTACGTDYLTK--DWLSRSYILVYSIFVYYLPLFTIIYSYWFIVAAVAAHEKAMKEQAKKMNVASLRSSEG-----A-EKSAECKLAKVALTTIGLWFFAWTPYLV-INYVGVF--------NG-AN--ISPLATIWGSLFAKANAVYNPIVYGISHPKYRAALKEKLPFLVCGE--TEQA-A--AP--S-----DTASQATASST
>Panorpa_communis_4988
VVDKVPPDM-----LHLVDSHWFQFPPMN--PLWHSILGLVMVLLGLISWTGNGVVI--YIF------STTRG-LRTPSNLLVVNLAFSDFLM-MVVMSPPMVVNC-Y--YETWVLGPLMCEIYAMCGSLFGCASIWTMTFIALDRYNVIVKGMAA-KPMTIKT-----ALYRIILIWAFALIWTLAPCFG--WNRYVPEGNMTACGTDYLTK--DWLSRSYILVYSIFVYYLPLFTIIYSYWFIVAAVAAHERAMKEQAKKMNVASLRSSEG-----A-EKSAECKLAKVALTTIGLWFFAWTPYLV-INYVGIF--------NG-AN--ISPLATIWGSLFAKANAVYNPIVYGISHPKYRAALKEKLPFLVCGE--TEKP-AH-PP--S-----DTASQATGGST
>Panorpa_vulgaris_C93846
VVDKVPPDM-----LHLVDSHWFQFPPMN--PLWHSILGLVMVLLGLISWTGNGVVI--YIF------STTRG-LRTPSNLLVVNLAFSDFLM-MVVMSPPMVVNC-Y--YETWVLGPLMCEIYAMCGSLFGCASIWTMTFIALDRYNVIVKGMAA-KPMTIKT-----ALYRIILIWAFALIWTLAPCFG--WNRYVPEGNMTACGTDYLTK--DWLSRSYILVYSIFVYYLPLFTIIYSYWFIVAAVAAHERAMKEQAKKMNVASLRSSEG-----A-EKSAECKLAKVALTTIGLWFFAWTPYLV-INYVGIF--------NG-AN--ISPLATIWGSLFAKANAVYNPIVYGISHPKYRAALKEKLPFLVCGE--TEKP-AP-PP--S-----DTASQATGGST
>Panorpa_trizonata_C131519
VVDKVPPDM-----LHLVDSHWFQFPPMN--PLWHGILGFVMVVLGFISWTGNGVVI--YIF------STTRG-LRTPSNLLVVNLAFSDFLM-MVVMSPPMVVNC-Y--FETWVLGPLMCEIYAMCGSLFGCASIWTMTFIALDRYNVIVKGMAA-KPMTIKT-----ALYRIILIWSFALIWTIAPCLG--WNRYVPEGNMTACGTDYLTK--DWLSRSYILVYSIFVYYLPLFTIIYSYWFIVAAVSAHERAMKEQAKKMNVASLRSSEG-----A-EKSAECKLAKVALTTIGLWFFAWTPYLV-INYVGIF--------NG-AN--ISPLATIWGSLFAKANAVYNPIVYGISHPKYRVALKEKIPFLVCGE--TDKP-ASAAA--S-----DTASQATGGST
>Panorpa_pryeri_C118757
VVDKVPPDM-----LHLVDSHWFQFPPMN--PLWHGILGFIMVVLGFISWTGNGIVI--YIF------STTRG-LRTPSNLLVVNLAFSDFLM-MVVMSPPMVVNC-Y--YETWVLGPLMCEIYAMCGSLFGCASIWTMTFIALDRYNVIVKGMAA-KPMTIRT-----ALYRIILIWSFALIWTIAPCLG--WNRYVPEGNMTACGTDYLTK--DWLSRSYIIIYSIFVYYLPLFTIIYSYWFIVAAVAAHEKAMKEQAKKMNVASLRSSEA-----A-EKSAECKLAKVALTTIGLWFFAWTPYLV-INYIGIF--------NG-AN--ISPLATIWGSLFAKANAVYNPIVYGISHPKYRAALKEKIPFLICGE--TDKP-AHAPG--N-----DAVSQATGGST
>Panorpodes_paradoxus_C134710
VVDKVPLEM-----LHLVDSHWFQFPPMN--PLWHSILGFVMVILGFVSWTGNGVVI--YIF------STTRG-LRTPSNLLVVNLAFSDFLM-MVAMSPPMVINC-Y--YETWVLGPLMCEIYAMCGSLFGCASIWTMTFIALDRYNVIVKGMAA-KPMTIKT-----ALYRIILIWAFALLWTIAPCFG--WNRYVPEGNMTACGTDYLTK--NWGSRSYILVYSIFVYYLPLFTIIYSYWFIVSAVAAHEKAMKEQAKKMNVASLRSSEG-----A-EKSAECKLAKVALTTIGLWFFAWTPYLV-INYVGIF--------NG-AN--ISPLATIWGSLFAKANAVYNPIVYGISHPKYRAALKEKLPFLVCGE--TDKP-QS-AA--S-----DTVSQATGGST
>Harpobittacus_australis_s6703
VADKVPPEM-----MHLIDSHWYQFPPMN--PWWHLILGFVMVILGFISWAGNGVVI--YIF------STTRG-LRTPSNLLVVNLAFSDFLM-MVIMSPPMVVNC-Y--YETWVLGPLMCEIYAMCGSLFGCASIWTMTFIALDRYNVIVKGMAA-KPMTIKT-----SLYRIILIWAFALIWTLAPCFG--WNRYVPEGNMTACGTDYLSK--DWISRSYILVYSIFVYYLPLFTIIYSYWFIVSAVAAHEKAMKEQAKKMNVASLRSSEG-----A-EKSAECKLAKVALTTIGLWFFAWTPYLV-INYVGIF--------GG-SN--ISPLATIWGSLFAKANAVYNPIVYGISHPKYRAALKEKLPFLVCGE--TEKQ-APPSN--A-----DTTSQATAGSI
>Bittacus_pilicornis_C18019
------------------------------------------------------------------------------------------------------------------------------------------------------------------------------------------------------------------------------------------------------------------------------------------------------------FAWTPYLV-INYVGIF--------GG-AS--ISPLATIWGSLFAKANAVYNPIVYGISHPKYRAALKEKLPFLVCGA--TEQP-APPSN--A-----DTTSQAT----
>Gryllus_bimaculatus_GreenA_HM363620
VVDNVPPDM-----LHLIDAHWYQFPPLN--PLWHAILGFMIGCLGFVSWMGNGVVI--YIF------STTKG-LRTPSNLLVVNLAFSDFLM-MVVMSPPMVVNC-F--YETWVLGELMCQIYGMCGSLFGCASIWTMTMIAMDRYNVIVKGLAG-KPLTIKT-----ALLRIIVVWLFALAWTIAPLFG--WNRYVPEGNMTACGTDYLNK--DWFSRSYILVYSVFVYYLPLFTIIYSYYFIVKAVAAHEKAMREQAKKMNVASLRSAEN-----A-NTSAECKLAKVALMTISLWFMAWTPYLV-INYMGVF--------QG-AN--ISPLATIWGSLFAKANAVYNPIVYGISHPKYRAALKEKLPCLVCGQ----------TES-P-----ETTSQASAGTT
>Boreus_hyemalis_s11633
VVDKVPIEM-----LHLVDSHWHQFPPMN--PLWHGILGLVMVILGLISWFGNGLVI--YIF------STTKS-LRSPSNLLVVNLAFSDFLM-MVVMSPPMVINC-Y--FQTWVLGPLMCEMYAMAGSLFGCASIWTMTFIALDRYNVIVKGMAA-KPMTIKT-----ALLRIFVIWMFGLAWTLAPCFG--WNRYVPEGNMTACGTDYLSK--DWLSRSYILVYSIFVYYTPLFTIIYAYWYIVAAVSAHEKGMREQAKKMNVASLRSGEN-----D-AKSGECKLAKVALTTIGLWFFAWTPYLV-INYLGVF--------EG-AQ--MSPLATIWGSLFAKANAVYNPIVYGISHPKYRAVLKEKLPFLVCGN--TVPATSGASQ--A-----DNMSRTTTGTL
>Boreus_coloradensis_AY722614
--------------------------------------------------------------------------------------------------------------------------------------------------------GMAA-KPMTIKT-----ALLRIFVIWLFGLAWTLAPCFG--WNRYVPEGNMTACGTDYLSK--DWLSRSYILVYSVFVYYTPLFTIIYSYWYIVAAVSAHEKG????????NVASLRTTDA-----N-NTSAKCKLAKVALMTISLWFFAWTPYLVLINYAGIF--------EM-AP--LTPLSTIWGSV------------------------------------------------------------------
>Schistocerca_gregaria_Lw1_X80071
VVDKVPPEM-----LYLVDPHWYQFPPMN--PLWHGLLGFVIGVLGVISVIGNGMVI--YIF------STTKS-LRTPSNLLVVNLAFSDFLM-MFTMSAPMGINC-Y--YETWVLGPFMCELYALFGSLFGCGSIWTMTMIALDRYNVIVKGLSA-KPMTNKT-----AMLRILFIWAFSVAWTIMPLFG--WNRYVPEGNMTACGTDYLTK--DWVSRSYILVYSFFVYLLPLGTIIYSYFFILQAVSAHEKQMREQRKKMNVASLRSAEA-----S-QTSAECKLAKVALMTISLWFFGWTPYLI-INFTGIF--------ET-MK--ISPLLTIWGSLFAKANAVFNPIVYGISHPKYRAALEKKFPSLACAS----------SS--D-----DNTSVASGATT
>Sphodromantis_sp_X71665
VVDKVLPEM-----LHLIDPHWYQFPPMN--PLWHGLLGFVIGCLGFVSVVGNGMVI--YIF------STTKG-LRTPSNLLVVNLAFSDFLM-MLSMSPPMVINC-Y--YETWVLGPFMCELYALLGSLFGCGSIWTMVMIALDRYNVIVKGLAA-KPMTNKT-----AMLRILGIWAMSIAWTVFPLFG--WNRYVPEGNMTACGTDYLNK--EWVSRSYILVYSVFVYFLPLATIIYSYWFIVQAVSAHEKQMREQAKKMNVASLRSAEN-----A-NTSAECKLAKVALMTISLWFFAWTPYLV-TDFSGIF--------EW-GK--ISPLATIWCSLFAKANAVYNPIVYGISHPKYRAALNKKFPSLACAS----------EP--D-----DTASQASGATT
>Apteropanorp_tasmanica_s354
VVDLVLPEM-----MHLIDPHWYQFPPMN--PLWHGILGFVIGCLGLISWTGNGVVI--YIF------STTKS-LRTPSNLLVVN-----------------------------------------------------------------------------------------------------------------------------------------------------------------------------------------------------------------------------------------------------------------------------------------------------------------------------------
>Gryllus_bimaculatus_GreenB_HM363621
VVDKVLPEM-----MHMVDAYWYQFPPMN--PLWHGLLGFVIGVLGVISVLGNGMVV--YIF------CSTKG-LRTPSNLLVVNLAFSDFLM-MLAMSPAMVINC-Y--YETWVLGPLMCELYGMAGSLFGCGSIWTMTMIALDRYNVIVKGLSA-KPMTNKT-----AALRILFVWVTSIAWTIMPFFG--WNRYVPEGNMTACGTDYLTK--TWQSRSYILVYSFFVYFAPLFTIIYSYFFIVQAVAAHEKAMREQAKKMNVASLRSADN-----A-NTSAECKLAKVALMTISLWFFAWTPYLV-INYTGIF--------DG-AK--ISPLATIWSSLFAKANAVYNPIVYGISHPKYRAALQKKFPSLACAN----------AE--D-----DTSSVASGATT
>Dianemobius_nigrofasciatus_Lw_FJ232921
VVDKVLPEM-----LHMVDAYWYQFPPMN--PLWHGLLGFVIGVLGTISVIGNGMVI--YIF------CTTKS-LRSPSNLLVVNLAFSDFLM-MLCMSPAMVINC-Y--YETWVLGPLLCELYGFAGSLFGCGSIWTMTMIALDRYNVIVKGLSA-KPMTNKT-----AALRILFVWATSVGWTVAPMVG--WNRYVPEGNMTACGTDYLTK--SWQSRSYILIYSMFVYFLPLLTIIYSYFFIVQAVAAHEKAMREQAKKMNVASLRSAEN-----A-NTSAECKLAKVALMTISLWFFAWTPYLV-INYTGIF--------GS-AK--ISPLATIWSSLFAKANAVYNPIVYGISHPKYRAALTKKFPSLACGA----------SD--D-----GTSSVASGATT
>Tribolium_castaneum_Green_NM_001162519
VVDKVLPDM-----LHLVDAHWYQFPPMN--PLWHGILGFVIGVLGFVSIVGNGMVI--YIF------SSTKA-LRTPSNLLVVNLAFSDFLM-MLCMSPAMVINC-Y--NETWVLGPLVCELYGMSGSLFGCASIWTMTFIALDRYNVIVKGLSA-QPLTKKG-----AMLRILIIWVFSTLWTIAPFFG--WNRYVPEGNMTACGTDYLTK--DWVSRSYILVYAVWVYFVPLFTIIYSYWFIVQAVAAHEKSMREQAKKMNVASLRSSEA-----A-QTSAECKLAKIALMTITLWFFAWTPYLV-TNFTGIF--------EG-AK--ISPLATIWCSLFAKANAVYNPIVYGISHPKYRQALQKKFPSLVCAG----------EP--D-----DTTSTASGVTN
>Vanessa_cardui_Lw_AY613986
VVDKVLPDM-----LHLVDPHWYQFPPMN--PLWHGLLGFVIGILGFISITGNGMVI--YIF------TTTKS-LKTPSNILVVNLAFSDFLM-MCVMSPPMVVNC-Y--TETWVFGPLACQLYACAGSLFGCASIWTMTMIAFDRYNVIVKGIAA-KPLTING-----AMLRVLGIWVFSLAWTVAPLFG--WGRYVPEGNMTACGTDYLDK--SWFNRSYILIYSIFCYFSPLFLIIYSYFFIVQAVAAHEKAMREQAKKMNVASLRSSDA-----A-NTSAECKLAKVALMTISLWFMAWTPYLV-INYAGIF--------ET-AT--ITPLATIWGSVFAKANAVYNPIVYGISHPKYRAALYARFPALACQP----------SP--E-----DNASVASAATA
>Apis_mellifera_Lw_U26026
VVDKVPPDM-----LHLIDANWYQYPPLN--PMWHGILGFVIGMLGFVSAMGNGMVV--YIF------LSTKS-LRTPSNLFVINLAISNFLM-MFCMSPPMVINC-Y--YETWVLGPLFCQIYAMLGSLFGCGSIWTMTMIAFDRYNVIVKGLSG-KPLSING-----ALIRIIAIWLFSLGWTIAPMFG--WNRYVPEGNMTACGTDYFNR--GLLSASYLVCYGIWVYFVPLFLIIYSYWFIIQAVAAHEKNMREQAKKMNVASLRSSEN-----Q-NTSAECKLAKVALMTISLWFMAWTPYLV-INFSGIF--------NL-VK--ISPLFTIWGSLFAKANAVYNPIVYGISHPKYRAALFAKFPSLACAA----------EPS-S-----DAVSTTSGTTT
>Panorpa_pryeri_C62911
--------------------------PMN--PLWHGILGFVIGCLGVISWTGNGVVI--YIF------SCTKS-LRTPSNLLVVNLAFSDFFM-MVVMCPFMLINC-T--HETWVFGPFMCELYA-------------------------------------------------------------------------------------------------------------------------------------------------------------------------------------------------------------------------------------------------------------------------------------------
>Apis_mellifera_Lw2_BK005515
VVSKVPEEM-----LHLIDLYWYQFPPLD--PLWHKILGLVMIILGIMGWCGNGVVV--YVF------IMTPS-LRTPSNLLVVNLAFSDFIM-MGFMCPPMVICC-F--YETWVLGSLMCDIYAMVGSLCGCASIWTMTAIALDRYNVIVKGMSG-TPLTIKR-----AMLQILGIWLFGLIWTILPLVG--WNRYVPEGNMTACGTDYLSQ--DWTFKSYILVYSFFVYYTPLFTIIYSYYFIVSAVAAHEKAMKEQAKKMNVTSLRSGDN-----Q-NTSAEAKLAKVALTTISLWFMAWTPYLV-INYIGIF--------NR-SL--ITPLFTIWGSLFAKANAIYNPIVYGISHPKYRAALKEKLPFLVCGS----------TE--D-----QTAATAGDKAS
>Anopheles_gambiae_AGAP002462
VVDKVPPEI-----MHLVDPHWSQFPPMN--PLWHSIIGFVIFVLGVVSIIGNGMVI--YIF------STAKS-LRTPSNLFIVNLALSDFLM-MGTNAFTMVYNC-W--FETWSLGLLMCDLYAFFGSLFGCCSIWTMTMIALDRHNVIVHGLSG-KPLTNTG-----AILRILLCWLIGVVWGILPMLG--WNRYVPEGNMTACGTDYLTD--DWFHKSYILVYSVFVYYTPLFTIIYAYFFIIKAVSAHEKNMREQAKRMNVQSLRSSDD-------GKSTEMKLAKVALVTISLWFMAWTPYTV-INYTGVF--------KT-AS--ITPLATIWGSVFAKANAVYNPIVYGISHPKYRAALLRRFPSLACSD----------GPP-A-----DDKSLASEASG
>Acyrthosiphon_pisum_Lw_XM_016806354.1
VVDRVPADM-----MHLIDPSWYQFPPME--SMWYKWLGVTIFFLGILSVVGNGMVI--YIF------TCTKN-LRTPSNLLIVNLAFSDFCL-MFTMCPAMVWNC-F--YETWMFGPFACELYAMFGSLFGVTSIWTMVFIALDRYNVIVKGLSA-KPMTTKL-----ALLQIFCIYLHGLFWTLTPFFG--WSRYVPEANMTACGTDYLTL--AWHSRSYVLVYAIFAYYLPLLVIIYAYYFIVKAVASHEKSMREQAKKMNVSSLRSGDQ-----S-NTSAEFKLAKVALMTISLWFMAWTPYMV-INFAGIF--------QL-MT--IDPLFTIWGSVFAKANAVYNPIVYAISHPKYRLALDKKFPCLVCGK----------LED-DRS---DSKSVASAQTT
>Anopheles_gambiae_AGAP001162
VVDKVPPEM-----LHLVDTYWYQFPPLE--TKWHAALATTIGLLALISIVGNGCVI--LIF------SSTKG-LRTPSNLMVINLAFADFMM-MFTMAPPLIINS-Y--HETWVFGPLMCEIYGMFGSLSGCVSIWSMTMIAFDRYTVIVKGLSA-KPLTYVG-----SVMRILFVWANSLVWTLAPLFG--WNRYVPEGNMSACGTDYLSK--DWISVSYIYAYSVFVYWLPLLLIIYCYTYILKAVSAHERNMREQAKKMNVASLRSSDA-----S-KTNAEIKLAKVALVTITLWFMAWTPYLV-INYAGII--------DS-SP--ISPLQTIWGSVFAKANAVYNPIVYGISHPKYRAALYKRFPALQLRK----------ENA-T-----DQNSVASCTTA
>Panorpodes_paradoxus_C89316
--------------------------------------------------------------------------------------------------------------------------------------------------------------------------------------------------------------------------------------------------------------------------------A-----Q-ATSAECKLAKIALMTISLWFMAWTPYLI-INFAGIF--------ET-MT--ISPLVTIWGSLFAKANAVYNPIVYGISHPKYRAALNEKLPFLACAA--SEP-----APP-A-----DNQSSGTAAS-
>Drosophila_melanogaster_Rh6_Z86118
LAESVPAEI-----MHMVDPYWYQWPPLE--PMWFGIIGFVIAILGTMSLAGNFIVM--YIF------TSSKG-LRTPSNMFVVNLAFSDFMM-MFTMFPPVVLNG-F--YGTWIMGPFLCELYGMFGSLFGCVSIWSMTLIAYDRYCVIVKGMAR-KPLTATA-----AVLRLMVVWTICGAWALMPLFG--WNRYVPEGNMTACGTDYFAK--DWWNRSYIIVYSLWVYLTPLLTIIFSYWHIMKAVAAHEKAMREQAKKMNVASLRNSEA-----DKSKAIEIKLAKVALTTISLWFFAWTPYTI-INYAGIF--------ES-MH--LSPLSTICGSVFAKANAVCNPIVYGLSHPKYKQVLREKMPCLACGK-----------DD-LTS---DSRTQATAEIS
>Hasarius_adansoni_Rh1_AB251846
IVDLLPEDM-----LPMIHEHWYKFPPME--TSMHYILGMLIIVIGIISVSGNGVVM--YLM------MTVKN-LRTPGNFLVLNLALSDFGM-LFFMMPTMSINC-F--AETWVIGPFMCELYGMIGSLFGSASIWSLVMITLDRYNVIVKGMAG-KPLTKVG-----ALLRMLFVWIWSLGWTIAPMYG--WSRYVPEGSMTSCTIDYIDT--AINPMSYLIAYAIFVYFVPLFIIIYCYAFIVMQVAAHEKSLREQAKKMNIKSLRSNED-----NKKASAEFRLAKVAFMTICCWFMAWTPYLT-LSFLGIF--------SDRTW--LTPMTSVWGAIFAKASACYNPIVYGISHPKYRAALHDKFPCLKCGS-----------DS-PKG---DSASTVAESEK
>Hasarius_adansoni_Rh2_AB251847
VVDTVPKEI-----LHMIHDHWYQFAPLN--PLWHSLLGIAMIILGIVSVIGNGMVI--YLM------STTKS-LKTPTNMLIVNLAFSDFCM-MAFMMPTMAANC-F--AETWILGPLMCEIYGMAGSLFGCVSIWSMVMIAFDRYNVIVRGMSA-EPLTTKK-----AAAQIFFIWTWATTWTLFPFFG--WSRYVPEGNMTSCTVDYLTE--DLKSSSYVLIYGCAVYFTPLFTLIYNYTFIVRSVSIHENNLREQAKKMNVSSLRANAD-----QQKQSAECRLAKIALMTVGLWFIAWTPYLS-IAWSGIF--------SSRKH--LTPLATIWGAVFAKAVAVYNPIVYGISHPKYRAALFEKFPSLACTT-----------ES-DVT---DNKSEVTLVTD
>Limulus_polyphemus_Opsin1_L03781
VVDTMPKEM-----LYMIHEHWYAFPPMN--PLWYSILGVAMIILGIICVLGNGMVI--YLM------MTTKS-LRTPTNLLVVNLAFSDFCM-MAFMMPTMTSNC-F--AETWILGPFMCEVYGMAGSLFGCASIWSMVMITLDRYNVIVRGMAA-APLTHKK-----ATLLLLFVWIWSGGWTILPFFG--WSRYVPEGNLTSCTVDYLTK--DWSSASYVVIYGLAVYFLPLITMIYCYFFIVHAVAEHEKQLREQAKKMNVASLRANAD-----QQKQSAECRLAKVAMMTVGLWFMAWTPYLI-ISWAGVF--------SSGTR--LTPLATIWGSVFAKANSCYNPIVYGISHPRYKAALYQRFPSLACGS-----------GE-SGS---DVKSEASATTT
>Limulus_polyphemus_Opsin2_L03782
VVDTMPKEM-----LYMIHEHWYAFPPMN--PLWYSILGVAMIILGIICVLGNGMVI--YLM------MTTKS-LRTPTNLLVVNLAFSDFCM-MAFMMPTMASNC-F--AETWILGPFMCEVYGMAGSLFGCASIWSMVMITLDRYNVIVRGMAA-APLTHKK-----ATLLLLFVWIWSGGWTILPFFG--WSRYVPEGNLTSCTVDYLTK--DWSSASYVIIYGLAVYFLPLITMIYCYFFIVHAVAEHEKQLREQAKKMNVASLRANAD-----QQKQSAECRLAKVAMMTVGLWFMAWTPYLI-IAWAGVF--------SSGTR--LTPLATIWGSVFAKANSCYNPIVYGISHPRYKAALYQRFPSLACGS-----------GE-SGS---DVKSEASATMT
>Panorpa_vulgaris_C75458
-------------------------------------------------------------------------------------------------------------------------------------------------------------------------------------------------------------------------------------------------------------------------------------------------------VGLWFLAWTPYLT-IAWLGIL--------SNGDK--LTPLASIWGSVFAKAASCYNPIVYAISHPRYKQALFKKFPSLVCAG--E-------PAE-YAG---DTRSEMSMTTA
>Drosophila_melanogaster_Rh1_K02315
VVDKVTPDM-----AHLISPYWNQFPAMD--PIWAKILTAYMIMIGMISWCGNGVVI--YIF------ATTKS-LRTPANLLVINLAISDFGI-MITNTPMMGINL-Y--FETWVLGPMMCDIYAGLGSAFGCSSIWSMCMISLDRYQVIVKGMAG-RPMTIPL-----ALGKIAYIWFMSSIWCLAPAFG--WSRYVPEGNLTSCGIDYLER--DWNPRSYLIFYSIFVYYIPLFLICYSYWFIIAAVSAHEKAMREQAKKMNVKSLRSSED-----A-EKSAEGKLAKVALVTITLWFMAWTPYLV-INCMGLF--------KF-EG--LTPLNTIWGACFAKSAACYNPIVYGISHPKYRLALKEKCPCCVFGK----------VDD-GKSS--DAQSQATASEA
>Drosophila_melanogaster_Rh2_M12896
VLDNVLPDM-----AHLVNPYWSRFAPMD--PMMSKILGLFTLAIMIISCCGNGVVV--YIF------GGTKS-LRTPANLLVLNLAFSDFCM-MASQSPVMIINF-Y--YETWVLGPLWCDIYAGCGSLFGCVSIWSMCMIAFDRYNVIVKGING-TPMTIKT-----SIMKILFIWMMAVFWTVMPLIG--WSAYVPEGNLTACSIDYMTR--MWNPRSYLITYSLFVYYTPLFLICYSYWFIIAAVAAHEKAMREQAKKMNVKSLRSSED-----C-DKSAEGKLAKVALTTISLWFMAWTPYLV-ICYFGLF--------KI-DG--LTPLTTIWGATFAKTSAVYNPIVYGISHPKYRIVLKEKCPMCVFGN----------TDE-PKP---DAPASDTETTS
>Panorpa_pryeri_C73061
----------------------------------------------------------------------------------------------------------------------------------------------------------------------------------------------------------MTSCRHDDFSK--DRCRETYIRAHSVFVYALPLGIIIYAYWFIVKAVAAHEKQMREQAKKMNVASLRSSEA-----Q-ATSAECKLAKIAMMTISLWFIAWTPYLI-INIAGLF--------AP-SS--LSP--------------------------------------------------------------------------
>Panorpa_communis_7527
LLDNVLPDM-----LPKIPSYWSEYADVN--PLWHGIFGVALGVLTLITLIGNAVVI--YIF------ASTKS-LRTPANLLIINLAFSDFFM-LFTFSPPTILNS-Y--YRTWILGSFMCELYGMLSYLFASVSIWTMTLIAFDRYNVVVRSLEK-TPMTGKE-----AVASIFGIWAFAFMWTLLPMFE--WNRYVPEGVMTVCGLDYLSQ--DPLSKSFIITYSFFFYCVPLLLVSFFSFNIIKAG---RKIPTEDSKEVHAGVVGSSSI-----S-NMIAEYKFAKVIVMTIIIWFFNWTPYLA-INYIGLF--------RL-AP--LNPLATTWASISAKATTINNPIIYVMNYPKYRDALYKKFPGLICAP----------SGT-E-----DASSVPSANTN
>Panorpa_vulgaris_C93408
LLDNVLPDM-----LPKIPSYWSEYADVN--PLWHGIFGVALGVLTLITLIGNAVVI--YIF------ASTKS-LRTPANLLIINLAFSDFFM-LFTFSPPTILNS-Y--YRTWILGSFMCELYGMLSYLFASVSIWTMTLIAFDRYNVVVRSLEK-TPMTGKE-----AVASIFGIWAFAFMWTLLPMFE--WNRYVPEGVMTVCGLDYLSQ--DPLSKSFIITYSFFFYCVPLLLVSFFSFNIIKAG---RKIPTEDSKEVHAGVVGSSSI-----S-NMIAEYKFAKVIVMTIIIWFFNWTPYLA-INYIGLF--------RL-AP--LNPLATTWASISAKATTINNPIIYVMNYPKYRDALYKKFPGLICAP----------SGT-E-----DASSVPSANTN
>Panorpa_trizonata_C97452
LMGNILPDM-----LPKVSLYWSVHPEVN--PIWYVVFPIVMGVFTLISLIGNGIVI--CIF------ATTKS-LRTPANLLIINLAFSDFFT-LFTITPPTALNS-Y--YRTWILGP--------------------------------------------------------------------------------------------------------------------------------------------------------------------------------------------------------------------------------------------------------------------------------------------------
>Panorpa_trizonata_C110126
----------------------------------------------------------------------------------------------------------------------------------------------------------------------------------------------------------------DYLSE--DLRSKSFILTYSFFLYCLPFFCVVFLYFHIIKAA----RQIFKECSHKGTTTLSKDRD-----LPDLIVEYKLAKAILMAIIIWFINWTPYLA-IHYIGMF--------RL-AA--LNRLTTSSSFISSKTTTVNNPIIYAMNYPNYRNALYKKFPKLISAS----------CGE-K-----DSISESSAASN
>Triops_granarius_RhA_AB293428
IADLVPSDM-----KTMVHSHWNKFPPVN--PMWHYLLGMVYIILGTVSIAGNSLVI--SLF------TKTKE-LRTPANMFVVNLAFSDLCM-MITQFPMFVYNC-F-NGGMWLFGPFLCELYAATGAVFGLCSICTLACIAFDRYNLIVKGMSG-PKMTSKR-----ATILIAFCWAYAIGWSLPPFFG--WGRYIPEGILDSCSFDYLTR--DSSTKSFGLCLFFFDYVTPLSIIVFAYFHIVRAIFEHEKILREQAKKMNVTSLRSNAD-----QNAQSAEIRIAKVALINISLWVAMWTPYAT-IVLQGLL--------GNQEN--ITPLVSILPALIAKSASIYNPVIYAISHPRYRVALQQKLPWFCIHE--E-------EKK-PIS---DTDSAKTEASS
>Limulus_polyphemus_Opsin5_FJ91252
VRDTAPENI-----KHLISDHWSKFPAVN--PMWHYLLGLIYIVLGIASLTGQSVVL--YLF------AKTKP-LRTPANMLIVNLAFSDFMM-MITQFPVFIINC-L-GGGAWQLGPLLCEITGFAGGLFGYGSIVTLAVISIDRYNVIVRGFSA-SPLTHAR-----SAVFILVIWAWTLGWALPPFFG--WGRYVPEGILNSCSFDYLTR--DWATVSYIMGCWICEYALPLMVIIYCYIFIVKAVCDHERHLREQAKKMNVASLRSNVD-----TQKASAEMRIAKVALVNVLLWVVSWTPYAA-IAMIGIA--------GDQML--ITPLRSALPALAGKAASVYNPIVYAISHPKFRLAMQKEIPCCCINE-----------PQ-PQS---DTSSEMSTKTS
>Triops_granarius_RhD_AB293431
LYAYAPEDV-----RAFLHPHWHNFPATH--PAIYYLFGLVYLVLGVTSVGGNYLVL--RIF------TKFQE-LRRPSNVLVINLALSDMLL-MLTLFPECVYNF-L-SGGPWRFGDLGCQIHAFCGALFGYNQITTLVFISYDRFNVIVRGMGG-TPLTYAR-----VSAMVAFSWLWATGWSVAPLVG--WGGYALDGMLGTCSFDYVTR--TWNNRSHILAATAFMWVIPVLIIAGCYWFIVQAVFKHEAELKAQAKKMNVASLRSNAD-----QQQVSAEIRIAKVAITNVVLWLSAWTPFMV-ISNLGIW--------ADPQQ--VTPLVSSLPVLLSKTSCSYNPLVYAISHPKYRECLKTLVPWICIVL--P-------NDR-RGG---DNVSSSSSRTE
>Triops_granarius_RhB_AB293429
VRDVAPLDM-----HHLLHSHWDAYPPAD--PRIHYLLGMLYFFLGIAACMGNVLVL--HIF------GKHKN-LRSPTNTLLMNLAFCDLMI-FIGLYPEMLGNI-FMNDGTWMWGDVACRIHAWFGLVFGFGQMQTLMYMSIDRYNVIVKGLSA-QPLTYKK-----VTQWLAQVWIVSLFWGTAPFFG--FGNFALDGILNTCSFDYFSR--DMLSMSYIVSACVWAYVIPLIVIIFCYTFIVRAVFEHEETLRQQAAKMNVTSLRSSAN-----SEDTSAEFRIAKIAMINVCLWLWAWSPFTI-VSFIGIF--------GNQAI--ITPYLSSLPVILAKTSSVYNPIVYALSHPRYQAALKEEFAWLCVKT--NS------GNS-GSS---DTKSSVTMESS
>Triops_granarius_RhE_AB293432
VRDMAPENV-----RYMVHLHWEKFPPPD--PRVHTALGALYLIMGVMSAVGNVLVL--YIF------GKYKS-LRSPTNVLVMNLAFCDLGL-FVGLYPELLGNI-FINNGPWMWGDVACKIHAWCGLAFGFGQMQTLMFVSMDRYYVIVKGLKA-PPLTYWK-----VSVWLAMVWIVSIFWATSPFFG--FGNLSVDGLLNTCSYDYYTR--DLPTVAYIVGSCVHAYVLPLAVIIFCYSYIVQAVFHHERQLREQAAKMNVASLRSSGG----KQDEMSAEFRIAKIALINCCLWLWAWTPFTV-ISFMGVL-------HDDQSI--INPYVSSLPVLLAKTSAVYNPIVYGLSHPKFQQCLREEFGWNIGLP-----------KK-KDN---DSKSVTSVETA
>Anopheles_gambiae_AGAP007548
YVLPVDPLF-----VAKINPFWLRFDPPS--AGEHYGLAVFYFLMMLFGVIGNALVV--FMF------YRYRS-LRTPANYLVINLAVADFII-MM-EAPMFIYNS-I--HQGPALGSIGCTVYALMGAVGGTVAIATLTVISIDRYNVVVYPLNPNRSTTKLK-----CYFLIAFTWAYGLLFASFPALEIGLSRYTAEGYLTACSFDYLDR--TYKARVFMFVYFVFAWLIPFAIISYCYARILIAV-------------INANAIQSSKS-------KNKTEVKLAGVVVGIIGLWFAAWTPYAV-VAMMGVF--------GYEQY--LTPLNSMIPAVFAKIAASIDPYFYAMNHPRYRQMLERMFCNRGADQ------------G-NSQ---YQTSHYTRGAS
>Drosophila_melanogaster_Rh7_NM_079311
YRDKYDLSY-----IAKVNPFWLQFEPPK--SSTFLIMAALYCLISVVGCVGNAFVI--FMF------ANRKS-LRTPANILVMNLAICDFLM-LI-KCPIAIYNN-I--KEGPALGDIACRLYGFVGGLSGTCAIGTLTAIALDRYNVVVHPLQPLRRCSRLR-----SYLIILLIWCYSFLFAVMPALDIGLSVYVPEGFLTTCSFDYLNK--EMPARIFMALFFVAAYCIPLTSIVYSYFYILKVV-------------FTASRIQSNKD-------KAKTEQKLAFIVAAIIGLWFLAWSPYAI-VAMMGVF--------GLERH--ITPLGSMIPALFCKTAACVDPYLYAATHPRFRVEVRMLFYGRGVLR------------R-VST---TRSSYMTRSRS
>Xenopsylla_cheopis_25972
EYGFFKESY-----LYKINPHWLTFPPPG--KLQHQILAAFYIVIMIIGLFGNALEL--FLF------IRCRS-LRAPSNILVINLAVSDFLM-MS-KMPIFIYNS-F--LQGPALGDIGCRLYGFVGGLTGTVSICTLAAIAFDRQRIVANPLKPISNVSGSH-----ARRAVICIWIYSLIFASIPLAETKLGSYVPEGYLTSCSFDYLSD--TLDAKLFILAFFAAAWIIPFIVIMGSYTRILVIVK--------KAREFELEVNNRVVK-------ARNTELKIAVVIVVIISVWFLAWTPYAI-VALLGVF--------GYGHL--ISPLGSMVPALFCKMASCVDPFIYAILHPRYRKELKKLWSKKKPLR------------R-KPT---QSSICVISVYK
>Ctenocephalides_felis_C96322
QYGFFEDSY-----LDNINQHWLSFPPAG--KLQHRILAIIYAVIMVIGLIGNSLEL--LLF------VRCRS-LRTPSNILVVNLAVSDFLM-MS-KMPIFIYNS-I--LQGPALGSIGCRLYGFVGGLTGTASICTLSAIAYDRQRIIANPLQPISNVSRSH-----SRRAVIYIWLYSLIFASIPLSDSKLGSYVPEGYLTSCSFDYLTD--TMDAKLFILVFFVAAWVIPFIVIMVSYIKILIVVK--------QAKEFNFVVNRRMDK-------ARGAEVKIAIIIIVIISVWFLAWTPYAI-VALLGVF--------GYGHL--ISPLGSMIPALFCKTASCVDPFIYAILHPRYRKELNNFCLGKKQLQ------------R-KPT---QTSVCTISLY-
>Nannochorista_dipteroides_C89168
-------------------------------------------------CNETNCLI--YYYDKVLDTVGCRS-LRTPANILVINLAVSDFLM-MS-KIPLFIYNS-I--YLGPALGDFACRYYGFVGGLTGNVSICTLAA---------------------------------------------------------------------------------------------------------------------------------------------------------------------------------------------------------------------------------------------------------------------------
>Acyrthosiphon_pisum_Rh7_XM_001944891.4
EHGFYTDDY-----MKLINSHWFKFMPPN--ATSHYILGFLYSVIMVLGCFGNSLVI--FMY------IKCKS-LQTPANVLIMNLAVSDFIM-LA-KTPVFIYNS-F--YQGPTLGKLGCQIYGFFGGLTGTVSIMTLAAISLDRYYVIVHPLNAAVKTTKQR-----ARVWIGLIWIYGFLFSIIPVMDLGYNRYVPEGYLTSCSFDYLSD--DNQEKGFILVFFTAAWCIPFTTISYCYIKILRAVW--------MTSEMAASRFGQEEE-------KRKTEIRLGYVVVGVIMLWFVSWTPYAM-VALLGVF--------DRKDY--ITPLSSMIPAVLCKAASCMDPWIYAITHPRFKNELTKLMSRKKTRK------------L-ERD---YGMKKNWGGQS
>Danio_rerio_Melanopsin_NM_001128761
-LVDLPPTTTTTTSVAMVEESVYPFPTVDVPDHAHYTIGAVILTVGITGMLGNFLVI--YAF------SRSRT-LRTPANLFIINLAITDFLM-CATQAPIFFTTS-M--HKRWIFGEKGCELYAFCGALFGICSMITLMVIAVDRYFVITRPLASIGVLSQKR-----ALLILLVAWVYSLGWSLPPFFG--WSAYVPEGLLTSCTWDYMTF--TPSVRAYTMLLFIFVFFIPLIVIIYCYFFIFRSI----RTTNEAVGKINGDNKRDSMK----RFQRLKNEWKMAKIALIVILMYVISWSPYST-VALTAFA--------GYSDF--LTPYMNSVPAVIAKASAIHNPIIYAITHPKYRLAIAKYIPCLRLLLCIPKRDLHSFHSS-LMS---TRRSTVTSQSS
>Homo_sapiens_NM_006583
-------------------------------QTEHNIVATYLIMAGMISIISNIIVL--GIF------IKYKE-LRTPTNAIIINLAVTDIGV-SSIGYPMSAASD-L--YGSWKFGYAGCQVYAGLNIFFGMASIGLLTVVAVDRYLTICLPDVG-RRMTTNT-----YIGLILGAWINGLFWALMPIIG--WASYAPDPTGATCTINWRKN--DRSFVSYTMTVIAINFIVPLTVMFYCYYHVTLSIKHH-------TTSDCTESLNR----------DWSDQIDVTKMSVIMICMFLVAWSPYSI-VCLWASF--------GDPKK--IPPPMAIIAPLFAKSSTFYNPCIYVVANKKFR---------------------------------------------
>Xenopus_tropicalis_XM_002934242.4
-------------------------------QSEHNIVAAYLITAGVISILSNIIVL--GIF------VKYKE-LRTATNAIIINLAFTDIGV-SGIGYPMSAASD-L--HGSWKFGYVGCQIYAGLNIFFGMASIGLLTVVAIDRYLTICRPDIG-RRISGRH-----YTAMILAAWINAVFWSVMPVVG--WSSYAPDPTGATCTINWRKN--DVSFVSYTMSVVAVNFVVPLMVMFYCYYNVSRTMKGY-------GSRSSLGGINA----------DWSDQTDVTKMSMVMIVMFLVAWSPYSI-VCLWSSF--------GDPRK--IPPAMAIIAPLFAKSSTFYNPCIYVIANKKFR---------------------------------------------
>Anopheles_gambiae_AGAP002443
DHRWQDVAPKMYDVTDAAAINSDHQELMA--PWAYNGAAVTLFFIGFFGFFLNIFVI--ALM------YKDVQ-LWTPMNIILFNLVCSDFSV-SIIGNPLTLTSA-I--SHRWLYGKSICVAYGFFMSLLGIASITTLTVLSYERFCLISRPFAA-QNRSKQG-----ACLAVLFIWSYSFALTSPPLFG--WGAYVNEAANISCSVNWESQ--TANATSYIIFLFIFGLILPLAVIIYSYINIVLEMRKNSARVGR----------------------VNRAERRVTSMVAVMIVAFMVAWTPYAI-FALIEQF--------GPPEL--IGPGLAVLPALVAKSSICYNPIIYVGMNTQFRAAFWRIRRSNGVAGQPDSNNTNNSNRD-KESARHTAKEGLECSLD
>Anopheles_gambiae_AGAP002444
----MNDAP-----NDVAASAVDYEDLMA--PWAYNASAVTLFFIGFFGFFLNLFVI--ALM------CKDMQ-LWTPMNIILFNLVCSDFSV-SIIGNPLTLTSA-I--SHRWIFGRTLCVAYGFFMSLLGITSITTLTVLSYERYCLISRPFSS-RNLTRRG-----AFLAIFFIWGYSFALTSPPLFG--WGAYVQEAANISCSVNWESQ--TKNATTYIIFLFVFGLVVPLIVIVYSYTNIIVNMRENSARVGR----------------------INRAEQRVTSMVAVMIVAFMVAWTPYAI-FALIEQF--------GPPEL--IGPGLAVLPALVAKSSICYNPIIYVGMNTQFRAAFSRVRNK----GQQAAADQNTTTMQ-RELTK-SSRDMVECSFD
>Xenopsylla_cheopis_26419
--------------------------------------------------------------------------------------------------------AA-L--VRHWPFGRDMCVAYGFFMALLGIGSITTLAVLSFERRILVSRLRPT-GNLRTAGGPTWTSLMVIAGIWMYALLLTTPPLFG--WGSYRNEAADISCSVNWESR--TNSSTSYILFLFAAGLAVPLAVILYSYCGILRIIKKSASRNQSTGKSL-----------------CGSAEAKVNQMVFLMVTAFLVAWTPYAV-MALIEQFVVITDYQEEGKGI--VSPAAAVAPSLLAKSSVCYNPIIYVVMNPQFQFKTSWKFIGVSFQN--------------SKT---VQSTEVQIELE
>Archaeopsylla_erinacei_GABB01017766.1
--------------------------------------------------------------------------------------------------------------------------------------------------------------GLRPSGGHQWGSLIVVTGIWTYALLLTVPPLLG--WGSYRNEAANISCSVNWESR--TKSSTSYILFLFAAGLAVPLAVILYSYCGILRIVKKSANLHPSS-KSL-----------------CGSAESRVTHMVFLMVTAFLVAWTPYAV-MALLEQFVILTDNEEEGKGL--VSPAAAVAPSLLAKSSVCYNPIIYVVMNP------------------------------------------------
>Apis_mellifera_Pteropsin_BK005510
-----------MSLNRSTMEHVIYEDQVS--PVMYIGAAIALGFIGFFGFTANLLVA--IVI------VKDAQILWTPVNVILFNLVFGDFLV-SIFGNPVAMVSA-A--TGGWYWGYKMCLWYAWFMSTLGFASIGNLTVMAVERWLLVARPMQA---LSIRH-----AVILASFVWIYALSLSLPPLFG--WGSYGPEAGNVSCSVSWEVHDPVTNSDTYIGFLFVLGLIVPVFTIVSSYAAIVLTLKKVRKRAGA----------------------SGRREAKITKMVALMITAFLLAWSPYAA-LAIAAQY--------FNAK---PSATVAVLPALLAKSSICYNPIIYAGLNNQFSRFLKKIFDARGSRTAVP-----------------DSQHTALTALN
>Homo_sapiens_NP_001699
-------------------------------VWAFYLQAAFMGTVFLIGFPLNAMVL--VAT------LRYKK-LRQPLNYILVNVSFGGFLL-CIFSVFPVFVAS-C--NGYFVFGRHVCALEGFLGTVAGLVTGWSLAFLAFERYIVICKPFGN-FRFSSKH-----ALTVVLATWTIGIGVSIPPFFG--WSRFIPEGLQCSCGPDWYTVGTKYRSESYTWFLFIFCFIVPLSLICFSYTQLLRALKA-------------VAAQQQESA------TTQKAEREVSRMVVVMVGSFCVCYVPYAA-FAMYMVN--------NRNHG--LDLRLVTIPSFFSKSACIYNPIIYCFMNKQFQACIMKMVCGK-----------------------------------
>Danio_rerio_NP_571394.1
-------------------------------KWAFYLQAAFMGFVFIVGTPMNGIVL--FVT------MKYKK-LRQPLNYILVNISLAGFIF-DTFSVSQVSVCA-A--RGYYSLGYTLCSMEAAMGSIAGLVTGWSLAVLAFERYVVICKPFGS-FKFGQGQ-----AVGAVVFTWIIGTACATPPFFG--WSRYIPEGLGTACGPDWYTKSEEYNSESYTYFLLITCFMMPMTIIIFSYSQLLGALRA-------------VAAQQAESE------STQKAEREVSRMVVVMVGSFVLCYAPYAV-TAMYFAN--------SDEPN--KDYRLVAIPAFFSKSSSVYNPLIYAFMNKQFNACIMETVFGK-----------------------------------
>Danio_rerio_NM_001024436
-------------------------------DFDMFAFGSALLVGGLLGFFLNAISV--LAF------LRVRE-MQTPNNFFIFNLAVADLSL-NI-NGLVAAYAC-Y--LRHWPFGSEGCQLHAFQGMVSILAAISFLGAVAWDRYHQYCTK----QKMFWST-----SITISCLIWILAVFWAAMPLPAIGWGVFDFEPLRTCCTLDYSQG--DRGYITYMLTITVLYLAFPVLVLQSSYSAIHAYFKKTHHYRFNTG---------------------------------LPLKALLFCWGPYVV-VCSLACF--------EDVSV--LSPRLRMVLPVLAKTSPIFHAVLYAYGNEFYRGGVWQFLTGQKSAD-------------------------------
>Homo_sapiens_NM_001012720
-------------------------------ELEVLAVGMVLLVEALSGLSLNTLTI--FSF------CKTPE-LRTPCHLLVLSLALADSGI-SL-NALVAATSS-L--LRRWPYGSDGCQAHGFQGFVTALASICSSAAIAWGRYHHYCTR----SQLAWNS-----AVSLVLFVWLSSAFWAALPLLG--WGHYDYEPLGTCCTLDYSKG--DRNFTSFLFTMSFFNFAMPLFITITSYSLMEQKLGKSGHLQVNTT---------------------------------LPARTLLLGWGPYAI-LYLYAVI--------ADVTS--ISPKLQMVPALIAKMVPTINAINYALGNEMVCRGIWQCLSPQKREK-------------------------------
>Chorista_australis_C93663
----------------IRRTHLLQLGRSG--RFSQDSIGSRILIFGLTGVVFNGWLASSFLH------VNTGL-FHAKSHILVLNLCVASLGRGLMSGFPFTASSA-L--TGRWLFGSMCCQLFACMKQMLGSFQMIALTLLAVERF-LLSQPKRMDKSL--------------------------------------------------------------------------------------------------------------------------------------------------------------------------------------------------------------------------------------------------------
>Panorpa_communis_16502_19767
----VAAGDSILAIMSSVPPISCSWDILD--HSHRTLLGACILIFGVTGVIFNGWLASSFLH------LNSGL-LCAKSHILILNLCVASLGRGLMSGFPFTASSA-L--AGRWLFGSTCCQLFGFLKQMLGSFQMAALTSLAVERF-LISRPKQMGKYLRFRF-----YVICITICWIWSLLMSMPPLFG--YGRYGCDVTGASCDLDFRPL--DLEKFIFNIVVVIFNGVVPVIITLQCLFHALKV----PEDLENMEKHFN--------------------HKSLTKTCTMLTAVTYLMWIPQGV-LTLGIIS--------GLLTSLDMPVALAVMAPLGCEAAAVFPVLSYLAFNE------------------------------------------------
